# Supplementary material for: Effects of Long-Term Administration of Bovine Bone Gelatin Peptides on Myocardial Hypertrophy in Spontaneously Hypertensive Rats
Source: Nutrients. 2023 Dec 6;15(24):5021. doi: 10.3390/nu15245021 (PMC10745459; doi:10.3390/nu15245021)
Supplement: Supplementary file 1 [file nutrients-15-05021-s001.zip]

Archive with 2 entries (2 files):
- nutrients-2731317-Table S1.pdf
- Supplementary Tables(table s2-table s6).xlsx
