# Supplementary material for: Effects of Long-Term Administration of Bovine Bone Gelatin Peptides on Myocardial Hypertrophy in Spontaneously Hypertensive Rats
Source: Nutrients. 2023 Dec 6;15(24):5021. doi: 10.3390/nu15245021 (PMC10745459; doi:10.3390/nu15245021)
Supplement: Supplementary file 1 [file nutrients-15-05021-s001.zip › Supplementary Tables(table s2-table s6).xlsx]

## Sheet: Table S2
Table S2 List of all proteins identified by label free in this study
Protein IDs	Fasta headers	Number of proteins	Peptides	Unique peptides	Sequence coverage [%]	Mol. weight [kDa]
A0A096MJ01	tr|A0A096MJ01|A0A096MJ01_RAT LIM domain-binding 3 OS=Rattus norvegicus OX=10116 GN=Ldb3 PE=1 SV=1	1	16	4	31.3	76.815
A0A096MJJ0;Q6IMX5;Q5BKE5;F7F5B5;D4A8Z2;A0A0G2JYC5;A0A096MJ39;Q07969;O35754;Q794J1;A0A096MIY7	tr|A0A096MJJ0|A0A096MJJ0_RAT Uncharacterized protein (Fragment) OS=Rattus norvegicus OX=10116 PE=3 SV=1;tr|Q6IMX5|Q6IMX5_RAT CD36 molecule (Thrombospondin receptor) OS=Rattus norvegicus OX=10116 GN=Cd36 PE=1 SV=1;tr|Q5BKE5|Q5BKE5_RAT RCG24401, isoform CRA_	12	4	4	12.2	47.05
A0A096MKD4;A0A0G2JYM0	tr|A0A096MKD4|A0A096MKD4_RAT LIM domain-binding 3 OS=Rattus norvegicus OX=10116 GN=Ldb3 PE=1 SV=1;tr|A0A0G2JYM0|A0A0G2JYM0_RAT LIM domain-binding 3 OS=Rattus norvegicus OX=10116 GN=Ldb3 PE=1 SV=1	2	16	0	37.1	72.332
Q8SEZ0;Q06QK5;Q06QA1;A0A096XKT9;P11661;Q06QG6	tr|Q8SEZ0|Q8SEZ0_RAT NADH-ubiquinone oxidoreductase chain 5 OS=Rattus norvegicus OX=10116 GN=Mt-nd5 PE=3 SV=1;tr|Q06QK5|Q06QK5_RAT NADH-ubiquinone oxidoreductase chain 5 OS=Rattus norvegicus OX=10116 GN=ND5 PE=3 SV=1;tr|Q06QA1|Q06QA1_RAT NADH-ubiquinone ox	9	6	6	14.4	68.617
A0A0K1W396;C4PAV9;C7EMI4;U3M4V1;H8Y1J4;A4UHZ3;A4UHZ2;B3Y999;K7T8L3;A0A0U3BXX1;G8HZ47;M9TEK6;A0A411P2I9;E0A0C7;A0A411P2L0;A0A0U2UDS4;A0A0U2M179;A0A0U2IDR8;E0A016;F8QU31;A0A411P2K0;E0A075;L0L4L8;A0A140GE11;A0A140GE10;A0A140GE09;A0A140GE08;A0A3S6FM15;A0A3S6FK13;A0A3S6FK10;A0A3Q8AZT4;A0A3Q8AGE8;A0A3Q8AC68;A0A385HCK1;A0A385HCC9;A0A385HC93;A0A385HC91;E0A019;A0A097PE40;S5RKC8;R9TL61;R9TKN1;Q8SEY9;Q8HIC4…	tr|A0A0K1W396|A0A0K1W396_RAT Cytochrome b (Fragment) OS=Rattus norvegicus OX=10116 GN=cytb PE=4 SV=1;tr|C4PAV9|C4PAV9_RAT Cytochrome b (Fragment) OS=Rattus norvegicus OX=10116 PE=4 SV=1;tr|C7EMI4|C7EMI4_RAT Cytochrome b (Fragment) OS=Rattus norvegicus OX=1	88	1	1	9.6	10.785
S5RZM8;Q8SEZ5;A0A097PE04;P00406;Q5UAJ6;Q37652	tr|S5RZM8|S5RZM8_RAT Cytochrome c oxidase subunit 2 OS=Rattus norvegicus OX=10116 GN=COX2 PE=3 SV=1;tr|Q8SEZ5|Q8SEZ5_RAT Cytochrome c oxidase subunit 2 OS=Rattus norvegicus OX=10116 GN=Mt-co2 PE=1 SV=1;tr|A0A097PE04|A0A097PE04_RAT Cytochrome c oxidase subu	6	9	9	48	25.958
B0BNK6;A0A0A0MXW1;P35738	tr|B0BNK6|B0BNK6_RAT Branched chain keto acid dehydrogenase E1, beta polypeptide OS=Rattus norvegicus OX=10116 GN=Bckdhb PE=2 SV=1;tr|A0A0A0MXW1|A0A0A0MXW1_RAT 2-oxoisovalerate dehydrogenase subunit beta, mitochondrial OS=Rattus norvegicus OX=10116 GN=Bckd	3	2	2	7.2	42.781
Q95938;Q8SEZ6;Q8HIC9;Q06QK0;Q06QA9;A0A0A1FZ34;P05503;B3Y997;A4UIA7	tr|Q95938|Q95938_RAT Cytochrome c oxidase subunit 1 OS=Rattus norvegicus OX=10116 GN=Co I PE=3 SV=1;tr|Q8SEZ6|Q8SEZ6_RAT Cytochrome c oxidase subunit 1 OS=Rattus norvegicus OX=10116 GN=COI PE=3 SV=1;tr|Q8HIC9|Q8HIC9_RAT Cytochrome c oxidase subunit 1 OS=Ra	9	2	2	7.8	56.977
Q8SEZ1;Q06QG9;A0A0A1FZ38;P05506	tr|Q8SEZ1|Q8SEZ1_RAT NADH-ubiquinone oxidoreductase chain 3 OS=Rattus norvegicus OX=10116 GN=Mt-nd3 PE=2 SV=1;tr|Q06QG9|Q06QG9_RAT NADH-ubiquinone oxidoreductase chain 3 OS=Rattus norvegicus OX=10116 GN=ND3 PE=3 SV=1;tr|A0A0A1FZ38|A0A0A1FZ38_RAT NADH-ubiqu	4	1	1	13	13.086
A0A0A1FZN1	tr|A0A0A1FZN1|A0A0A1FZN1_RAT NADH-ubiquinone oxidoreductase chain 1 OS=Rattus norvegicus OX=10116 GN=ND1 PE=3 SV=1	1	2	1	5.3	36.177
A0A0A6YYM0;P33124	tr|A0A0A6YYM0|A0A0A6YYM0_RAT Long-chain-fatty-acid--CoA ligase 6 OS=Rattus norvegicus OX=10116 GN=Acsl6 PE=1 SV=2;sp|P33124|ACSL6_RAT Long-chain-fatty-acid--CoA ligase 6 OS=Rattus norvegicus OX=10116 GN=Acsl6 PE=1 SV=1	2	1	1	1.7	80.995
A0A0F7RQL3;P30904;D3ZE63	tr|A0A0F7RQL3|A0A0F7RQL3_RAT Macrophage migration inhibitory factor OS=Rattus norvegicus OX=10116 GN=Mif PE=4 SV=1;sp|P30904|MIF_RAT Macrophage migration inhibitory factor OS=Rattus norvegicus OX=10116 GN=Mif PE=1 SV=4;tr|D3ZE63|D3ZE63_RAT Uncharacterized	5	4	4	65.2	12.477
A0A0G2JSG6;P29410	tr|A0A0G2JSG6|A0A0G2JSG6_RAT Adenylate kinase 2, mitochondrial OS=Rattus norvegicus OX=10116 GN=Ak2 PE=1 SV=1;sp|P29410|KAD2_RAT Adenylate kinase 2, mitochondrial OS=Rattus norvegicus OX=10116 GN=Ak2 PE=2 SV=2	2	5	5	32.8	25.529
A0A0G2JSH2;P29147	tr|A0A0G2JSH2|A0A0G2JSH2_RAT 3-hydroxybutyrate dehydrogenase, type 1, isoform CRA_a OS=Rattus norvegicus OX=10116 GN=Bdh1 PE=1 SV=1;sp|P29147|BDH_RAT D-beta-hydroxybutyrate dehydrogenase, mitochondrial OS=Rattus norvegicus OX=10116 GN=Bdh1 PE=1 SV=2	2	5	5	16.9	38.333
A0A0G2JSH9;P35704	tr|A0A0G2JSH9|A0A0G2JSH9_RAT Peroxiredoxin-2 OS=Rattus norvegicus OX=10116 GN=Prdx2 PE=1 SV=1;sp|P35704|PRDX2_RAT Peroxiredoxin-2 OS=Rattus norvegicus OX=10116 GN=Prdx2 PE=1 SV=3	2	10	10	65.7	21.797
A0A0G2JSI1;Q9JLJ3	tr|A0A0G2JSI1|A0A0G2JSI1_RAT 4-trimethylaminobutyraldehyde dehydrogenase OS=Rattus norvegicus OX=10116 GN=Aldh9a1 PE=1 SV=1;sp|Q9JLJ3|AL9A1_RAT 4-trimethylaminobutyraldehyde dehydrogenase OS=Rattus norvegicus OX=10116 GN=Aldh9a1 PE=1 SV=1	2	2	2	6.4	54.05
A0A0G2JSK5;P49134	tr|A0A0G2JSK5|A0A0G2JSK5_RAT Integrin beta OS=Rattus norvegicus OX=10116 GN=Itgb1 PE=1 SV=1;sp|P49134|ITB1_RAT Integrin beta-1 OS=Rattus norvegicus OX=10116 GN=Itgb1 PE=2 SV=1	2	2	2	6.6	88.344
A0A0G2JSL0;P28073	tr|A0A0G2JSL0|A0A0G2JSL0_RAT Proteasome subunit beta OS=Rattus norvegicus OX=10116 GN=LOC100360846 PE=3 SV=1;sp|P28073|PSB6_RAT Proteasome subunit beta type-6 OS=Rattus norvegicus OX=10116 GN=Psmb6 PE=1 SV=3	2	2	2	21	25.303
A0A0G2JSP8;P00564	tr|A0A0G2JSP8|A0A0G2JSP8_RAT Creatine kinase M-type OS=Rattus norvegicus OX=10116 GN=Ckm PE=1 SV=1;sp|P00564|KCRM_RAT Creatine kinase M-type OS=Rattus norvegicus OX=10116 GN=Ckm PE=1 SV=2	2	20	19	63.8	43.018
A0A0G2JSR0;Q9R1Z0	tr|A0A0G2JSR0|A0A0G2JSR0_RAT Voltage-dependent anion-selective channel protein 3 OS=Rattus norvegicus OX=10116 GN=Vdac3 PE=1 SV=1;sp|Q9R1Z0|VDAC3_RAT Voltage-dependent anion-selective channel protein 3 OS=Rattus norvegicus OX=10116 GN=Vdac3 PE=1 SV=2	2	7	6	35	30.783
A0A0G2JSS8;Q9R063	tr|A0A0G2JSS8|A0A0G2JSS8_RAT Peroxiredoxin OS=Rattus norvegicus OX=10116 GN=Prdx5 PE=1 SV=1;sp|Q9R063|PRDX5_RAT Peroxiredoxin-5, mitochondrial OS=Rattus norvegicus OX=10116 GN=Prdx5 PE=1 SV=1	2	9	9	54.5	22.206
A0A0G2JSU4;A0A0G2JSV0;Q8VBU2	tr|A0A0G2JSU4|A0A0G2JSU4_RAT N-myc downstream regulated gene 2, isoform CRA_b OS=Rattus norvegicus OX=10116 GN=Ndrg2 PE=1 SV=1;tr|A0A0G2JSV0|A0A0G2JSV0_RAT N-myc downstream regulated gene 2, isoform CRA_a OS=Rattus norvegicus OX=10116 GN=Ndrg2 PE=1 SV=1;sp	3	9	9	49.6	39.255
A0A0G2JSW3	tr|A0A0G2JSW3|A0A0G2JSW3_RAT Globin a4 OS=Rattus norvegicus OX=10116 GN=Hbb PE=1 SV=1	4	14	1	89.8	15.965
A0A0G2JSZ5;Q63081	tr|A0A0G2JSZ5|A0A0G2JSZ5_RAT Protein disulfide-isomerase A6 OS=Rattus norvegicus OX=10116 GN=Pdia6 PE=1 SV=1;sp|Q63081|PDIA6_RAT Protein disulfide-isomerase A6 OS=Rattus norvegicus OX=10116 GN=Pdia6 PE=1 SV=2	2	2	2	8.5	48.76
A0A0G2JTW9;Q62669;Q63011;Q6PDU6;Q62670	tr|A0A0G2JTW9|A0A0G2JTW9_RAT Beta-globin OS=Rattus norvegicus OX=10116 GN=Hbb-b1 PE=1 SV=1;tr|Q62669|Q62669_RAT Globin a1 OS=Rattus norvegicus OX=10116 GN=LOC103694855 PE=1 SV=1;tr|Q63011|Q63011_RAT Zero beta-globin (Fragment) OS=Rattus norvegicus OX=10116	5	9	4	73.5	15.988
Q4KM70;D3ZGM1;A0A0G2JU15	tr|Q4KM70|Q4KM70_RAT Pentatricopeptide repeat domain 3 OS=Rattus norvegicus OX=10116 GN=Ptcd3 PE=1 SV=1;tr|D3ZGM1|D3ZGM1_RAT Pentatricopeptide repeat domain 3 OS=Rattus norvegicus OX=10116 GN=Ptcd3 PE=1 SV=1;tr|A0A0G2JU15|A0A0G2JU15_RAT Pentatricopeptide r	3	1	1	7	26.382
A0A0G2JU96;A0A0G2JUA5;Q38PF8;Q38PG2	tr|A0A0G2JU96|A0A0G2JU96_RAT AHNAK nucleoprotein OS=Rattus norvegicus OX=10116 GN=Ahnak PE=1 SV=1;tr|A0A0G2JUA5|A0A0G2JUA5_RAT AHNAK nucleoprotein OS=Rattus norvegicus OX=10116 GN=Ahnak PE=1 SV=1;tr|Q38PF8|Q38PF8_RAT AHNAK 1 (Fragment) OS=Rattus norvegicus	7	11	11	20.3	571.85
A0A0G2JUP3;A0A0G2K3P4;A0A0G2K8N1	tr|A0A0G2JUP3|A0A0G2JUP3_RAT Obscurin, cytoskeletal calmodulin and titin-interacting RhoGEF OS=Rattus norvegicus OX=10116 GN=Obscn PE=1 SV=1;tr|A0A0G2K3P4|A0A0G2K3P4_RAT Obscurin, cytoskeletal calmodulin and titin-interacting RhoGEF OS=Rattus norvegicus OX	3	2	2	0.4	815.45
D4A6E3;A0A0G2JUW7;Q03626;A0A0G2JUP5	tr|D4A6E3|D4A6E3_RAT Murinoglobulin-1 OS=Rattus norvegicus OX=10116 GN=Mug1 PE=1 SV=2;tr|A0A0G2JUW7|A0A0G2JUW7_RAT Murinoglobulin-1 OS=Rattus norvegicus OX=10116 GN=Mug1 PE=4 SV=1;sp|Q03626|MUG1_RAT Murinoglobulin-1 OS=Rattus norvegicus OX=10116 GN=Mug1 PE	4	19	1	17.8	165.32
A0A0G2JV65;P63102	tr|A0A0G2JV65|A0A0G2JV65_RAT 14-3-3 protein zeta/delta OS=Rattus norvegicus OX=10116 GN=Ywhaz PE=1 SV=1;sp|P63102|1433Z_RAT 14-3-3 protein zeta/delta OS=Rattus norvegicus OX=10116 GN=Ywhaz PE=1 SV=1	2	5	3	22.3	28.988
F1M5C9;A0A0G2JV72;A0A0G2K739;P62839;P61078	tr|F1M5C9|F1M5C9_RAT Ubiquitin-conjugating enzyme E2 D2 OS=Rattus norvegicus OX=10116 GN=Ube2d2 PE=1 SV=1;tr|A0A0G2JV72|A0A0G2JV72_RAT Ubiquitin-conjugating enzyme E2 D3 OS=Rattus norvegicus OX=10116 GN=Ube2d3 PE=3 SV=1;tr|A0A0G2K739|A0A0G2K739_RAT Ubiquit	5	1	1	20.3	13.603
A0A0G2K4Q4;A0A0G2JV81;A0A0G2K9H8;P84079;P61206;P84083;P84082	tr|A0A0G2K4Q4|A0A0G2K4Q4_RAT Uncharacterized protein OS=Rattus norvegicus OX=10116 PE=3 SV=1;tr|A0A0G2JV81|A0A0G2JV81_RAT FKBP prolyl isomerase 11 OS=Rattus norvegicus OX=10116 GN=Arf3 PE=3 SV=1;tr|A0A0G2K9H8|A0A0G2K9H8_RAT ADP-ribosylation factor 3 OS=Rat	7	2	2	10	20.472
A0A140TAG5;A0A0G2JVH4;Q3KR86	tr|A0A140TAG5|A0A140TAG5_RAT MICOS complex subunit MIC60 OS=Rattus norvegicus OX=10116 GN=Immt PE=1 SV=1;tr|A0A0G2JVH4|A0A0G2JVH4_RAT MICOS complex subunit MIC60 OS=Rattus norvegicus OX=10116 GN=Immt PE=1 SV=1;sp|Q3KR86|MIC60_RAT MICOS complex subunit Mic6	3	13	13	30.4	67.048
A0A0G2JYS8;A0A0G2JVK2;Q6AYZ4;P63088;P62142;P62138	tr|A0A0G2JYS8|A0A0G2JYS8_RAT Serine/threonine-protein phosphatase OS=Rattus norvegicus OX=10116 GN=Ppp1ca PE=1 SV=1;tr|A0A0G2JVK2|A0A0G2JVK2_RAT Serine/threonine-protein phosphatase OS=Rattus norvegicus OX=10116 GN=Ppp1cc PE=1 SV=1;tr|Q6AYZ4|Q6AYZ4_RAT Ser	6	1	1	5.4	36.025
A0A0G2JVL6;Q7TP78;F7EXQ7	tr|A0A0G2JVL6|A0A0G2JVL6_RAT NADH dehydrogenase [ubiquinone] 1 alpha subcomplex subunit 8 OS=Rattus norvegicus OX=10116 GN=Ndufa8 PE=1 SV=1;tr|Q7TP78|Q7TP78_RAT NADH dehydrogenase [ubiquinone] 1 alpha subcomplex subunit 8 OS=Rattus norvegicus OX=10116 GN=N	3	8	8	59.9	19.965
B5DF63;D3ZKE6;A0A0G2JWA5;P0C219	tr|B5DF63|B5DF63_RAT Sarcolemmal membrane-associated protein OS=Rattus norvegicus OX=10116 GN=Slmap PE=1 SV=1;tr|D3ZKE6|D3ZKE6_RAT Sarcolemma associated protein (Predicted) OS=Rattus norvegicus OX=10116 GN=Slmap PE=1 SV=1;tr|A0A0G2JWA5|A0A0G2JWA5_RAT Sarco	4	2	2	3.7	86.02
A0A0G2JWK7;P31232	tr|A0A0G2JWK7|A0A0G2JWK7_RAT Transgelin OS=Rattus norvegicus OX=10116 GN=Tagln PE=1 SV=1;sp|P31232|TAGL_RAT Transgelin OS=Rattus norvegicus OX=10116 GN=Tagln PE=1 SV=2	2	1	1	5.8	23.34
A0A0G2JWS2;D4A164	tr|A0A0G2JWS2|A0A0G2JWS2_RAT Nebulette OS=Rattus norvegicus OX=10116 GN=Nebl PE=1 SV=1;tr|D4A164|D4A164_RAT Nebulette OS=Rattus norvegicus OX=10116 GN=Nebl PE=1 SV=2	2	6	6	8.7	108.95
M0R4L7;G3V9C7;G3V8B3;D3ZWM5;A0A0G2JXE0;D3ZNH4;A0A0G2JXI9;Q00715;D4A817;D3ZLY9;A0A0G2K7R1;M0RBQ5;D3ZNZ9;Q00729	tr|M0R4L7|M0R4L7_RAT Histone H2B OS=Rattus norvegicus OX=10116 GN=Hist1h2bl PE=3 SV=1;tr|G3V9C7|G3V9C7_RAT Histone H2B OS=Rattus norvegicus OX=10116 GN=Hist1h2bk PE=3 SV=1;tr|G3V8B3|G3V8B3_RAT Histone H2B OS=Rattus norvegicus OX=10116 GN=Hist1h2bq PE=3 SV=	14	5	5	41.3	13.91
A0A0G2JXK5;P05544;A0A0G2JYK0;F1LM05;Q7TMB9;P09005	tr|A0A0G2JXK5|A0A0G2JXK5_RAT Serine protease inhibitor A3N OS=Rattus norvegicus OX=10116 GN=LOC299282 PE=1 SV=1;sp|P05544|SPA3L_RAT Serine protease inhibitor A3L OS=Rattus norvegicus OX=10116 GN=Serpina3l PE=1 SV=3;tr|A0A0G2JYK0|A0A0G2JYK0_RAT Serine prote	7	8	4	21.5	46.219
A0A0G2JY31;A0A0G2JZ73;P17475	tr|A0A0G2JY31|A0A0G2JY31_RAT Alpha-1-antiproteinase OS=Rattus norvegicus OX=10116 GN=Serpina1 PE=1 SV=1;tr|A0A0G2JZ73|A0A0G2JZ73_RAT Alpha-1-antiproteinase OS=Rattus norvegicus OX=10116 GN=Serpina1 PE=1 SV=1;sp|P17475|A1AT_RAT Alpha-1-antiproteinase OS=Rat	3	3	3	8.8	46.121
A0A0G2JYA4;P63331;P62716	tr|A0A0G2JYA4|A0A0G2JYA4_RAT Serine/threonine-protein phosphatase OS=Rattus norvegicus OX=10116 GN=LOC100362453 PE=3 SV=1;sp|P63331|PP2AA_RAT Serine/threonine-protein phosphatase 2A catalytic subunit alpha isoform OS=Rattus norvegicus OX=10116 GN=Ppp2ca PE	3	2	2	8.4	35.523
A0A0G2JZ02;Q9QYU8;Q5I0P2	tr|A0A0G2JZ02|A0A0G2JZ02_RAT Glycine cleavage system H protein OS=Rattus norvegicus OX=10116 PE=1 SV=1;tr|Q9QYU8|Q9QYU8_RAT Glycine cleavage system H protein OS=Rattus norvegicus OX=10116 GN=CDK102 PE=2 SV=1;sp|Q5I0P2|GCSH_RAT Glycine cleavage system H pro	3	2	2	22.3	18.002
Q6IRK8;A0A0G2K1E7;A0A0G2JZ69;A0A0G2K1Y8;P16086;C9EH87	tr|Q6IRK8|Q6IRK8_RAT Spectrin alpha chain, non-erythrocytic 1 OS=Rattus norvegicus OX=10116 GN=Sptan1 PE=1 SV=1;tr|A0A0G2K1E7|A0A0G2K1E7_RAT Spectrin alpha chain, non-erythrocytic 1 OS=Rattus norvegicus OX=10116 GN=Sptan1 PE=1 SV=1;tr|A0A0G2JZ69|A0A0G2JZ69	7	4	4	2.5	282.38
A0A0G2JZA2;P97576	tr|A0A0G2JZA2|A0A0G2JZA2_RAT GrpE protein homolog OS=Rattus norvegicus OX=10116 GN=Grpel1 PE=1 SV=1;sp|P97576|GRPE1_RAT GrpE protein homolog 1, mitochondrial OS=Rattus norvegicus OX=10116 GN=Grpel1 PE=1 SV=2	2	1	1	4.8	25.811
A0A0G2JZE6;P63245	tr|A0A0G2JZE6|A0A0G2JZE6_RAT Receptor of-activated protein C kinase 1 OS=Rattus norvegicus OX=10116 GN=Rack1 PE=1 SV=1;sp|P63245|RACK1_RAT Receptor of activated protein C kinase 1 OS=Rattus norvegicus OX=10116 GN=Rack1 PE=1 SV=3	2	1	1	6.8	32.738
A0A0G2JZH8;Q5BJX2;Q7TQ85	tr|A0A0G2JZH8|A0A0G2JZH8_RAT Dihydrolipoamide acetyltransferase component of pyruvate dehydrogenase complex OS=Rattus norvegicus OX=10116 GN=Pdhx PE=1 SV=1;tr|Q5BJX2|Q5BJX2_RAT Pdhx protein (Fragment) OS=Rattus norvegicus OX=10116 GN=Pdhx PE=2 SV=1;tr|Q7TQ	3	7	7	13.9	54.169
Q5I0H2;Q6TXE9;A0A0G2JZI2	tr|Q5I0H2|Q5I0H2_RAT Eprs protein (Fragment) OS=Rattus norvegicus OX=10116 GN=Eprs PE=2 SV=1;tr|Q6TXE9|Q6TXE9_RAT Glutamyl-prolyl-tRNA synthetase OS=Rattus norvegicus OX=10116 GN=Eprs PE=1 SV=1;tr|A0A0G2JZI2|A0A0G2JZI2_RAT Glutamyl-prolyl-tRNA synthetase O	3	1	1	1.4	57.234
A0A0H2UI36;F1M229;A0A0G2JZW1;F1LTN6;B2RZB2;Q4KM66;P01835;A0A142BM04	tr|A0A0H2UI36|A0A0H2UI36_RAT Ig-like domain-containing protein OS=Rattus norvegicus OX=10116 PE=1 SV=1;tr|F1M229|F1M229_RAT Ig-like domain-containing protein OS=Rattus norvegicus OX=10116 PE=1 SV=3;tr|A0A0G2JZW1|A0A0G2JZW1_RAT Ig-like domain-containing pro	8	5	3	49.7	17.049
Q5D002;A0A0G2JZY6;G3V6S0;Q6XD99;A0A0G2K8W9;Q99MI4	tr|Q5D002|Q5D002_RAT Sptbn1 protein (Fragment) OS=Rattus norvegicus OX=10116 GN=Sptbn1 PE=2 SV=1;tr|A0A0G2JZY6|A0A0G2JZY6_RAT Spectrin beta chain OS=Rattus norvegicus OX=10116 GN=Sptbn1 PE=1 SV=1;tr|G3V6S0|G3V6S0_RAT Spectrin beta chain OS=Rattus norvegicu	6	2	2	4.1	58.595
A0A0G2K013;A0A0G2K5U9;Q9QXQ0;Q62744	tr|A0A0G2K013|A0A0G2K013_RAT Alpha-actinin-4 OS=Rattus norvegicus OX=10116 GN=Actn4 PE=1 SV=1;tr|A0A0G2K5U9|A0A0G2K5U9_RAT Alpha-actinin-4 OS=Rattus norvegicus OX=10116 GN=Actn4 PE=1 SV=1;sp|Q9QXQ0|ACTN4_RAT Alpha-actinin-4 OS=Rattus norvegicus OX=10116 GN	5	5	1	5.9	102.97
G3V7E8;D4AAI5;A0A0G2K139;Q9R0L4	tr|G3V7E8|G3V7E8_RAT Cullin-associated NEDD8-dissociated protein 2 OS=Rattus norvegicus OX=10116 GN=Cand2 PE=4 SV=2;tr|D4AAI5|D4AAI5_RAT Cullin-associated NEDD8-dissociated protein 2 OS=Rattus norvegicus OX=10116 GN=Cand2 PE=4 SV=1;tr|A0A0G2K139|A0A0G2K139	4	5	5	6.3	134.01
Q6PAH0;Q65ZS7;A0A0G2K151;P02650	tr|Q6PAH0|Q6PAH0_RAT Apolipoprotein E OS=Rattus norvegicus OX=10116 GN=Apoe PE=2 SV=1;tr|Q65ZS7|Q65ZS7_RAT Rat apolipoprotein E protein OS=Rattus norvegicus OX=10116 PE=3 SV=1;tr|A0A0G2K151|A0A0G2K151_RAT Apolipoprotein E OS=Rattus norvegicus OX=10116 GN=A	4	5	5	15.7	35.763
A0A0G2K189	tr|A0A0G2K189|A0A0G2K189_RAT Secernin 3 OS=Rattus norvegicus OX=10116 GN=Scrn3 PE=1 SV=1	1	1	1	3.1	47.769
A0A0G2K1C0;Q4V7C7;Q9ERF9;F1LY09	tr|A0A0G2K1C0|A0A0G2K1C0_RAT Actin-related protein 3 OS=Rattus norvegicus OX=10116 GN=Actr3 PE=1 SV=1;sp|Q4V7C7|ARP3_RAT Actin-related protein 3 OS=Rattus norvegicus OX=10116 GN=Actr3 PE=1 SV=1;tr|Q9ERF9|Q9ERF9_RAT Actin-related protein 3 (Fragment) OS=Rat	4	2	2	5.3	47.583
A0A0G2K261	tr|A0A0G2K261|A0A0G2K261_RAT Isoleucyl-tRNA synthetase 2, mitochondrial OS=Rattus norvegicus OX=10116 GN=Iars2 PE=1 SV=1	1	1	1	1.5	112.68
A0A0G2K2B8;P68511	tr|A0A0G2K2B8|A0A0G2K2B8_RAT 14-3-3 protein eta OS=Rattus norvegicus OX=10116 GN=Ywhah PE=1 SV=1;sp|P68511|1433F_RAT 14-3-3 protein eta OS=Rattus norvegicus OX=10116 GN=Ywhah PE=1 SV=2	2	5	2	19.7	31.699
A0A0G2K3K2;P63259;P60711;A1Z0K8	tr|A0A0G2K3K2|A0A0G2K3K2_RAT Actin, cytoplasmic 1 OS=Rattus norvegicus OX=10116 GN=Actb PE=1 SV=1;sp|P63259|ACTG_RAT Actin, cytoplasmic 2 OS=Rattus norvegicus OX=10116 GN=Actg1 PE=1 SV=1;sp|P60711|ACTB_RAT Actin, cytoplasmic 1 OS=Rattus norvegicus OX=10116	8	13	4	45.5	42.086
A0A0G2K3Z9;Q63716	tr|A0A0G2K3Z9|A0A0G2K3Z9_RAT Thioredoxin domain-containing protein OS=Rattus norvegicus OX=10116 PE=4 SV=1;sp|Q63716|PRDX1_RAT Peroxiredoxin-1 OS=Rattus norvegicus OX=10116 GN=Prdx1 PE=1 SV=1	2	9	8	54.8	22.164
A0A0G2K401;A0A0G2K5P9;P14882	tr|A0A0G2K401|A0A0G2K401_RAT Propionyl-CoA carboxylase alpha chain, mitochondrial OS=Rattus norvegicus OX=10116 GN=Pcca PE=1 SV=1;tr|A0A0G2K5P9|A0A0G2K5P9_RAT Propionyl-CoA carboxylase alpha chain, mitochondrial OS=Rattus norvegicus OX=10116 GN=Pcca PE=1 S	3	8	8	16.2	79.811
A0A0G2K405;P12368	tr|A0A0G2K405|A0A0G2K405_RAT cAMP-dependent protein kinase type II-alpha regulatory subunit OS=Rattus norvegicus OX=10116 GN=Prkar2a PE=1 SV=1;sp|P12368|KAP2_RAT cAMP-dependent protein kinase type II-alpha regulatory subunit OS=Rattus norvegicus OX=10116 G	2	1	1	5.2	48.145
A0A0G2K7P7;B0BN52;A0A0G2K459	tr|A0A0G2K7P7|A0A0G2K7P7_RAT Mitochondrial carrier 2 OS=Rattus norvegicus OX=10116 GN=Mtch2 PE=1 SV=1;tr|B0BN52|B0BN52_RAT Mitochondrial carrier 2 OS=Rattus norvegicus OX=10116 GN=Mtch2 PE=2 SV=1;tr|A0A0G2K459|A0A0G2K459_RAT Mitochondrial carrier 2 OS=Ratt	3	6	6	39.6	26.998
A0A0G2K4C6;F1M5N4	tr|A0A0G2K4C6|A0A0G2K4C6_RAT Malic enzyme OS=Rattus norvegicus OX=10116 GN=Me3 PE=3 SV=1;tr|F1M5N4|F1M5N4_RAT Malic enzyme OS=Rattus norvegicus OX=10116 GN=Me3 PE=3 SV=2	2	2	2	7	63.436
A0A0G2K4U2;P08009;F1LXL7;D3ZVQ8	tr|A0A0G2K4U2|A0A0G2K4U2_RAT Glutathione S-transferase, mu 7 OS=Rattus norvegicus OX=10116 GN=Gstm7 PE=1 SV=1;sp|P08009|GSTM4_RAT Glutathione S-transferase Yb-3 OS=Rattus norvegicus OX=10116 GN=Gstm3 PE=1 SV=2;tr|F1LXL7|F1LXL7_RAT Uncharacterized protein O	6	4	1	22	25.661
G3V6I5;A1KXF7;Q2TVU3;A0A0G2K4Y1;Q2UZS7;A0A0G2K5E4	tr|G3V6I5|G3V6I5_RAT DnaJ heat shock protein family (Hsp40) member A3 OS=Rattus norvegicus OX=10116 GN=Dnaja3 PE=1 SV=2;tr|A1KXF7|A1KXF7_RAT TID-1 short isoform OS=Rattus norvegicus OX=10116 PE=2 SV=1;tr|Q2TVU3|Q2TVU3_RAT TID1 OS=Rattus norvegicus OX=10116	6	1	1	5.4	46.776
A0A0G2K542;Q4V8I9;Q5XFW3	tr|A0A0G2K542|A0A0G2K542_RAT UTP--glucose-1-phosphate uridylyltransferase OS=Rattus norvegicus OX=10116 GN=Ugp2 PE=1 SV=1;tr|Q4V8I9|Q4V8I9_RAT UTP--glucose-1-phosphate uridylyltransferase OS=Rattus norvegicus OX=10116 GN=Ugp2 PE=1 SV=1;tr|Q5XFW3|Q5XFW3_RAT	3	2	2	7.5	56.885
Q5XFV4;A0A0G2K586;Q9R290;P70623	tr|Q5XFV4|Q5XFV4_RAT Fabp4 protein OS=Rattus norvegicus OX=10116 GN=Fabp4 PE=1 SV=1;tr|A0A0G2K586|A0A0G2K586_RAT Fatty acid-binding protein, adipocyte OS=Rattus norvegicus OX=10116 GN=Fabp4 PE=1 SV=1;tr|Q9R290|Q9R290_RAT Adipocyte lipid-binding protein OS=	4	6	6	44.7	14.736
D3ZXK3;A0A0G2K598	tr|D3ZXK3|D3ZXK3_RAT Transforming, acidic coiled-coil-containing protein 2 OS=Rattus norvegicus OX=10116 GN=Tacc2 PE=1 SV=1;tr|A0A0G2K598|A0A0G2K598_RAT Transforming, acidic coiled-coil-containing protein 2 OS=Rattus norvegicus OX=10116 GN=Tacc2 PE=1 SV=1	2	1	1	0.4	300.23
G3V8V6;A0A0G2K5F1;Q8K4G6;Q7TNX8	tr|G3V8V6|G3V8V6_RAT ADP-ribose glycohydrolase MACROD1 OS=Rattus norvegicus OX=10116 GN=Macrod1 PE=1 SV=3;tr|A0A0G2K5F1|A0A0G2K5F1_RAT ADP-ribose glycohydrolase MACROD1 OS=Rattus norvegicus OX=10116 GN=Macrod1 PE=1 SV=1;sp|Q8K4G6|MACD1_RAT ADP-ribose glyco	4	4	4	30.5	27.078
A0A0G2K5P5	tr|A0A0G2K5P5|A0A0G2K5P5_RAT Myomesin 1 OS=Rattus norvegicus OX=10116 GN=Myom1 PE=1 SV=1	1	10	10	7.4	187.6
A0A0G2K654;M0R7B4;P15865	tr|A0A0G2K654|A0A0G2K654_RAT Histone cluster 1 H1 family member c OS=Rattus norvegicus OX=10116 GN=Hist1h1c PE=1 SV=1;tr|M0R7B4|M0R7B4_RAT Histone cluster 1 H1 family member d OS=Rattus norvegicus OX=10116 GN=Hist1h1d PE=1 SV=2;sp|P15865|H14_RAT Histone H1	5	3	3	15.1	21.316
A0A0G2K6H2;P57113	tr|A0A0G2K6H2|A0A0G2K6H2_RAT Maleylacetoacetate isomerase OS=Rattus norvegicus OX=10116 GN=Gstz1 PE=1 SV=1;sp|P57113|MAAI_RAT Maleylacetoacetate isomerase OS=Rattus norvegicus OX=10116 GN=Gstz1 PE=1 SV=2	2	2	2	20.5	23.862
A0A0G2K7K2;Q9JM53;Q924M6	tr|A0A0G2K7K2|A0A0G2K7K2_RAT Apoptosis-inducing factor 1, mitochondrial OS=Rattus norvegicus OX=10116 GN=Aifm1 PE=1 SV=1;sp|Q9JM53|AIFM1_RAT Apoptosis-inducing factor 1, mitochondrial OS=Rattus norvegicus OX=10116 GN=Aifm1 PE=1 SV=1;tr|Q924M6|Q924M6_RAT Ap	3	8	8	22.9	66.133
Q7TP11;A0A0G2K7Q8;P85968	tr|Q7TP11|Q7TP11_RAT 6-phosphogluconate dehydrogenase, decarboxylating OS=Rattus norvegicus OX=10116 PE=2 SV=1;tr|A0A0G2K7Q8|A0A0G2K7Q8_RAT 6-phosphogluconate dehydrogenase, decarboxylating OS=Rattus norvegicus OX=10116 GN=Kif1b PE=1 SV=1;sp|P85968|6PGD_RA	3	1	1	1.3	120.41
A0A0G2K8Q8;B2RYX1	tr|A0A0G2K8Q8|A0A0G2K8Q8_RAT Ubiquinol-cytochrome c reductase, complex III subunit X OS=Rattus norvegicus OX=10116 GN=Uqcr10 PE=1 SV=1;tr|B2RYX1|B2RYX1_RAT LOC685322 protein OS=Rattus norvegicus OX=10116 GN=Uqcr10 PE=2 SV=1	2	2	2	38.7	7.099
Q91YC0;Q6AYJ9;A0A0G2K8S9	tr|Q91YC0|Q91YC0_RAT NAD(P)(+)--arginine ADP-ribosyltransferase (Fragment) OS=Rattus norvegicus OX=10116 GN=ART3 PE=2 SV=1;tr|Q6AYJ9|Q6AYJ9_RAT NAD(P)(+)--arginine ADP-ribosyltransferase OS=Rattus norvegicus OX=10116 GN=Art3 PE=2 SV=1;tr|A0A0G2K8S9|A0A0G2K	3	1	1	8.3	24.86
R9PXU6;A0A0G2K8V2;P85972	tr|R9PXU6|R9PXU6_RAT Vinculin OS=Rattus norvegicus OX=10116 GN=Vcl PE=1 SV=1;tr|A0A0G2K8V2|A0A0G2K8V2_RAT Vinculin OS=Rattus norvegicus OX=10116 GN=Vcl PE=1 SV=1;sp|P85972|VINC_RAT Vinculin OS=Rattus norvegicus OX=10116 GN=Vcl PE=1 SV=1	3	15	15	21.2	116.57
A0A0H2UHI5;E0A3N4;A0A0G2KB85;A0A0G2K9B1;P09006	tr|A0A0H2UHI5|A0A0H2UHI5_RAT Serine protease inhibitor A3N OS=Rattus norvegicus OX=10116 GN=Serpina3n PE=1 SV=1;tr|E0A3N4|E0A3N4_RAT Serpina3n-like protein OS=Rattus norvegicus OX=10116 PE=2 SV=1;tr|A0A0G2KB85|A0A0G2KB85_RAT Serine protease inhibitor A3N O	5	1	1	2.9	45.481
E2RUH2;A0A0G2K9E0;P29315	tr|E2RUH2|E2RUH2_RAT Ribonuclease inhibitor OS=Rattus norvegicus OX=10116 GN=Rnh1 PE=1 SV=1;tr|A0A0G2K9E0|A0A0G2K9E0_RAT Ribonuclease inhibitor OS=Rattus norvegicus OX=10116 GN=Rnh1 PE=1 SV=1;sp|P29315|RINI_RAT Ribonuclease inhibitor OS=Rattus norvegicus O	3	2	2	10.3	49.919
G3V7K3;Q9JL97;A0A0G2K9I6;P13635	tr|G3V7K3|G3V7K3_RAT Ceruloplasmin OS=Rattus norvegicus OX=10116 GN=Cp PE=1 SV=1;tr|Q9JL97|Q9JL97_RAT GPI-anchored ceruloplasmin OS=Rattus norvegicus OX=10116 PE=2 SV=1;tr|A0A0G2K9I6|A0A0G2K9I6_RAT Ceruloplasmin OS=Rattus norvegicus OX=10116 GN=Cp PE=1 SV=	5	6	6	8.8	120.66
A0A0G2K9J1;M0R735;Q7TP47	tr|A0A0G2K9J1|A0A0G2K9J1_RAT Heterogeneous nuclear ribonucleoprotein Q OS=Rattus norvegicus OX=10116 GN=Syncrip PE=1 SV=1;tr|M0R735|M0R735_RAT Heterogeneous nuclear ribonucleoprotein Q OS=Rattus norvegicus OX=10116 GN=Syncrip PE=1 SV=2;sp|Q7TP47|HNRPQ_RAT	3	1	1	3.2	59.692
A9UMW2;A0A0G2KAA3;M0RB63	tr|A9UMW2|A9UMW2_RAT Ndufa3 protein (Fragment) OS=Rattus norvegicus OX=10116 GN=Ndufa3 PE=2 SV=1;tr|A0A0G2KAA3|A0A0G2KAA3_RAT NADH:ubiquinone oxidoreductase subunit A3 OS=Rattus norvegicus OX=10116 GN=Ndufa3 PE=1 SV=1;tr|M0RB63|M0RB63_RAT RCG63041 OS=Rattu	3	2	2	42.2	9.2547
A0A0G2KAM3;P49432	tr|A0A0G2KAM3|A0A0G2KAM3_RAT Pyruvate dehydrogenase E1 component subunit beta OS=Rattus norvegicus OX=10116 GN=Pdhb PE=1 SV=1;sp|P49432|ODPB_RAT Pyruvate dehydrogenase E1 component subunit beta, mitochondrial OS=Rattus norvegicus OX=10116 GN=Pdhb PE=1 SV=2	2	18	18	56	46.192
A0A0G2KAQ5;D3ZX18	tr|A0A0G2KAQ5|A0A0G2KAQ5_RAT Myozenin 2 OS=Rattus norvegicus OX=10116 GN=Myoz2 PE=1 SV=1;tr|D3ZX18|D3ZX18_RAT Myozenin 2 OS=Rattus norvegicus OX=10116 GN=Myoz2 PE=1 SV=1	2	12	12	59.5	29.789
A0A0G2KB63;Q5XIH7	tr|A0A0G2KB63|A0A0G2KB63_RAT Prohibitin-2 OS=Rattus norvegicus OX=10116 GN=Phb2 PE=1 SV=1;sp|Q5XIH7|PHB2_RAT Prohibitin-2 OS=Rattus norvegicus OX=10116 GN=Phb2 PE=1 SV=1	2	7	7	33	33.168
Q52KS1;A0A0G2KBC7;P47858	tr|Q52KS1|Q52KS1_RAT ATP-dependent 6-phosphofructokinase OS=Rattus norvegicus OX=10116 GN=Pfkm PE=1 SV=1;tr|A0A0G2KBC7|A0A0G2KBC7_RAT ATP-dependent 6-phosphofructokinase OS=Rattus norvegicus OX=10116 GN=Pfkm PE=1 SV=1;sp|P47858|PFKAM_RAT ATP-dependent 6-ph	5	11	11	22.8	85.342
A0A0H2UHE1;P13086	tr|A0A0H2UHE1|A0A0H2UHE1_RAT Succinate--CoA ligase [ADP/GDP-forming] subunit alpha, mitochondrial OS=Rattus norvegicus OX=10116 GN=Suclg1 PE=1 SV=1;sp|P13086|SUCA_RAT Succinate--CoA ligase [ADP/GDP-forming] subunit alpha, mitochondrial OS=Rattus norvegicus	3	10	10	41.4	37.559
A0A0H2UHM3;P06866	tr|A0A0H2UHM3|A0A0H2UHM3_RAT Haptoglobin OS=Rattus norvegicus OX=10116 GN=Hp PE=1 SV=1;sp|P06866|HPT_RAT Haptoglobin OS=Rattus norvegicus OX=10116 GN=Hp PE=1 SV=3	2	8	8	26	38.432
A0A0H2UHM5;P11598	tr|A0A0H2UHM5|A0A0H2UHM5_RAT Protein disulfide-isomerase OS=Rattus norvegicus OX=10116 GN=Pdia3 PE=1 SV=1;sp|P11598|PDIA3_RAT Protein disulfide-isomerase A3 OS=Rattus norvegicus OX=10116 GN=Pdia3 PE=1 SV=2	2	2	2	6.9	57.078
A0A0H2UHP4;D3ZEF4	tr|A0A0H2UHP4|A0A0H2UHP4_RAT Cullin-7 OS=Rattus norvegicus OX=10116 GN=Cul7 PE=1 SV=1;sp|D3ZEF4|CUL7_RAT Cullin-7 OS=Rattus norvegicus OX=10116 GN=Cul7 PE=1 SV=1	2	1	1	0.4	193.23
A0A0H2UHR7;D3ZHA0;D4A8D5;A0A0G2JXT8;C0JPT7	tr|A0A0H2UHR7|A0A0H2UHR7_RAT Filamin-C OS=Rattus norvegicus OX=10116 GN=Flnc PE=1 SV=1;sp|D3ZHA0|FLNC_RAT Filamin-C OS=Rattus norvegicus OX=10116 GN=Flnc PE=1 SV=1;tr|D4A8D5|D4A8D5_RAT Filamin B OS=Rattus norvegicus OX=10116 GN=Flnb PE=1 SV=1;tr|A0A0G2JXT8	5	2	2	0.9	287.3
A0A0H2UHS8;O08589	tr|A0A0H2UHS8|A0A0H2UHS8_RAT FXYD domain-containing ion transport regulator OS=Rattus norvegicus OX=10116 GN=Fxyd1 PE=1 SV=1;sp|O08589|PLM_RAT Phospholemman OS=Rattus norvegicus OX=10116 GN=Fxyd1 PE=1 SV=2	2	1	1	12.6	10.624
X1WI37;A0A0H2UHX3;P62703	tr|X1WI37|X1WI37_RAT 40S ribosomal protein S4 OS=Rattus norvegicus OX=10116 GN=Rps4x PE=3 SV=1;tr|A0A0H2UHX3|A0A0H2UHX3_RAT 40S ribosomal protein S4 OS=Rattus norvegicus OX=10116 GN=Rps4x PE=3 SV=1;sp|P62703|RS4X_RAT 40S ribosomal protein S4, X isoform OS=	3	1	1	3.8	29.466
Q7TP86;A0A0H2UI18;F1LT36;D3ZCN9;D3ZJY5;P63326	tr|Q7TP86|Q7TP86_RAT Ab1-331 OS=Rattus norvegicus OX=10116 GN=LOC502176 PE=2 SV=1;tr|A0A0H2UI18|A0A0H2UI18_RAT 40S ribosomal protein S10 OS=Rattus norvegicus OX=10116 GN=Rps10 PE=4 SV=1;tr|F1LT36|F1LT36_RAT S10_plectin domain-containing protein OS=Rattus n	6	1	1	6	16.876
A0A0H2UI21;Q704S8	tr|A0A0H2UI21|A0A0H2UI21_RAT Carnitine O-acetyltransferase OS=Rattus norvegicus OX=10116 GN=Crat PE=1 SV=1;sp|Q704S8|CACP_RAT Carnitine O-acetyltransferase OS=Rattus norvegicus OX=10116 GN=Crat PE=1 SV=1	2	4	4	7.7	71.013
F1M937;A0A140TA99;F1LZ51;P62870	tr|F1M937|F1M937_RAT Ubiquitin-like domain-containing protein OS=Rattus norvegicus OX=10116 PE=4 SV=3;tr|A0A140TA99|A0A140TA99_RAT Elongin-B OS=Rattus norvegicus OX=10116 GN=Elob PE=1 SV=1;tr|F1LZ51|F1LZ51_RAT Ubiquitin-like domain-containing protein OS=Ra	4	1	1	10.3	12.927
A0A1K0FUA6;P11517	tr|A0A1K0FUA6|A0A1K0FUA6_RAT Globin a2 OS=Rattus norvegicus OX=10116 GN=LOC689064 PE=3 SV=1;sp|P11517|HBB2_RAT Hemoglobin subunit beta-2 OS=Rattus norvegicus OX=10116 PE=1 SV=2	2	13	3	88.4	15.982
A0A1K0FUB2;Q9QZ76	tr|A0A1K0FUB2|A0A1K0FUB2_RAT Myoglobin OS=Rattus norvegicus OX=10116 GN=Mb PE=3 SV=1;sp|Q9QZ76|MYG_RAT Myoglobin OS=Rattus norvegicus OX=10116 GN=Mb PE=1 SV=3	2	10	10	68.2	17.157
D3ZF77;A0A387KC71	sp|D3ZF77|AK1CA_RAT Aldo-keto reductase family 1 member C15 OS=Rattus norvegicus OX=10116 GN=Akr1c15 PE=1 SV=1;tr|A0A387KC71|A0A387KC71_RAT Aldo-keto reductase family 1, member C15 OS=Rattus norvegicus OX=10116 GN=Akr1c15 PE=2 SV=1	2	3	3	17.9	37.194
G3V7U0;A0A3S4B5A5;A0A3S4FDI0;P50463;A0A0G2K1N8;A0A447DUT9	tr|G3V7U0|G3V7U0_RAT Cysteine and glycine-rich protein 3 OS=Rattus norvegicus OX=10116 GN=Csrp3 PE=1 SV=1;tr|A0A3S4B5A5|A0A3S4B5A5_RAT Cysteine and glycine rich protein 3 (Muscle lim protein) OS=Rattus norvegicus OX=10116 GN=Csrp3 PE=4 SV=1;tr|A0A3S4FDI0|A	7	9	9	57.2	20.862
A0A482IDN3;P63039	tr|A0A482IDN3|A0A482IDN3_RAT Hsp60 OS=Rattus norvegicus OX=10116 GN=Hspd1 PE=2 SV=1;sp|P63039|CH60_RAT 60 kDa heat shock protein, mitochondrial OS=Rattus norvegicus OX=10116 GN=Hspd1 PE=1 SV=1	2	30	30	72.8	60.955
A0JPJ7	sp|A0JPJ7|OLA1_RAT Obg-like ATPase 1 OS=Rattus norvegicus OX=10116 GN=Ola1 PE=2 SV=1	1	1	1	3.8	44.535
A0JPQ4	sp|A0JPQ4|TRI72_RAT Tripartite motif-containing protein 72 OS=Rattus norvegicus OX=10116 GN=Trim72 PE=1 SV=1	1	9	9	33.8	52.831
Q499Q4;A1A5L2;P38652	tr|Q499Q4|Q499Q4_RAT Phosphoglucomutase-1 OS=Rattus norvegicus OX=10116 GN=Pgm1 PE=1 SV=2;tr|A1A5L2|A1A5L2_RAT Pgm1 protein (Fragment) OS=Rattus norvegicus OX=10116 GN=Pgm1 PE=2 SV=1;sp|P38652|PGM1_RAT Phosphoglucomutase-1 OS=Rattus norvegicus OX=10116 GN=	4	10	10	23.5	61.389
A2RRU1	sp|A2RRU1|GYS1_RAT Glycogen [starch] synthase, muscle OS=Rattus norvegicus OX=10116 GN=Gys1 PE=1 SV=1	1	1	1	3.3	84.071
G3V8C4;A3FM27;Q9Z0W7	tr|G3V8C4|G3V8C4_RAT Chloride intracellular channel protein OS=Rattus norvegicus OX=10116 GN=Clic4 PE=1 SV=1;tr|A3FM27|A3FM27_RAT Chloride intracellular channel protein OS=Rattus norvegicus OX=10116 GN=Clic4 PE=2 SV=1;sp|Q9Z0W7|CLIC4_RAT Chloride intracell	3	1	1	7.1	28.669
G3V9T4;A6ZIQ8	tr|G3V9T4|G3V9T4_RAT Transmembrane protein 38a (Predicted), isoform CRA_b OS=Rattus norvegicus OX=10116 GN=Tmem38a PE=4 SV=1;sp|A6ZIQ8|TM38A_RAT Trimeric intracellular cation channel type A OS=Rattus norvegicus OX=10116 GN=Tmem38a PE=2 SV=1	2	2	2	11.1	33.413
F1LM82;F1LNF1;A7VJC2;B2GV69	tr|F1LM82|F1LM82_RAT Heterogeneous nuclear ribonucleoproteins A2/B1 OS=Rattus norvegicus OX=10116 GN=Hnrnpa2b1 PE=1 SV=3;tr|F1LNF1|F1LNF1_RAT Heterogeneous nuclear ribonucleoproteins A2/B1 OS=Rattus norvegicus OX=10116 GN=Hnrnpa2b1 PE=1 SV=1;sp|A7VJC2|ROA2	6	4	3	16.6	32.468
A9UMV7	tr|A9UMV7|A9UMV7_RAT RCG29512 OS=Rattus norvegicus OX=10116 GN=Uqcr11 PE=1 SV=1	1	1	1	21.4	6.5386
D4ACV3;M0RDM4;Q6I8Q6;M0RCL5;K7S2S2;K7R8M0;G3V9C0;D3ZVK7;A9UMV8;Q64598;Q4FZT6;Q00728;P0CC09;P0C170;P0C169;P02262;A0A0A0MXW3;D4AEC0;D3ZXP3;P0C0S7	tr|D4ACV3|D4ACV3_RAT Histone H2A OS=Rattus norvegicus OX=10116 GN=Hist2h2ac PE=3 SV=2;tr|M0RDM4|M0RDM4_RAT Histone H2A OS=Rattus norvegicus OX=10116 GN=LOC680322 PE=3 SV=1;tr|Q6I8Q6|Q6I8Q6_RAT Histone H2A OS=Rattus norvegicus OX=10116 GN=Hist1h2af PE=3 SV=	22	3	3	27.8	13.645
A9UMV9	tr|A9UMV9|A9UMV9_RAT NADH:ubiquinone oxidoreductase subunit A7 OS=Rattus norvegicus OX=10116 GN=Ndufa7 PE=1 SV=1	1	5	5	47.3	12.5
A9YUA5;F1LQ95;B1WBR4;P50753	tr|A9YUA5|A9YUA5_RAT Cardiac troponin T2 OS=Rattus norvegicus OX=10116 GN=Tnnt2 PE=1 SV=1;tr|F1LQ95|F1LQ95_RAT Troponin T, cardiac muscle OS=Rattus norvegicus OX=10116 GN=Tnnt2 PE=4 SV=3;tr|B1WBR4|B1WBR4_RAT Tnnt2 protein OS=Rattus norvegicus OX=10116 GN=T	5	13	13	39.8	34.452
B0BMW2;O70351	tr|B0BMW2|B0BMW2_RAT 3-hydroxyacyl-CoA dehydrogenase type-2 OS=Rattus norvegicus OX=10116 GN=Hsd17b10 PE=1 SV=1;sp|O70351|HCD2_RAT 3-hydroxyacyl-CoA dehydrogenase type-2 OS=Rattus norvegicus OX=10116 GN=Hsd17b10 PE=1 SV=3	2	10	10	67.4	27.249
B0BMW5;P01161	tr|B0BMW5|B0BMW5_RAT Natriuretic peptide A OS=Rattus norvegicus OX=10116 GN=Nppa PE=1 SV=1;sp|P01161|ANF_RAT Natriuretic peptides A OS=Rattus norvegicus OX=10116 GN=Nppa PE=1 SV=1	2	2	2	11.2	16.556
D3ZK97;B0BMY8;P84245;M0RBX6;A0A0G2K0N8;A0A0G2K9I5	tr|D3ZK97|D3ZK97_RAT Histone H3 OS=Rattus norvegicus OX=10116 GN=H3f3c PE=3 SV=1;tr|B0BMY8|B0BMY8_RAT Histone H3 OS=Rattus norvegicus OX=10116 GN=H3f3b PE=2 SV=1;sp|P84245|H33_RAT Histone H3.3 OS=Rattus norvegicus OX=10116 GN=H3f3b PE=1 SV=2;tr|M0RBX6|M0RB	7	4	1	40.4	15.358
B0BNC0;P09605;A0A0G2JVQ1	tr|B0BNC0|B0BNC0_RAT Ckmt2 protein OS=Rattus norvegicus OX=10116 GN=Ckmt2 PE=2 SV=1;sp|P09605|KCRS_RAT Creatine kinase S-type, mitochondrial OS=Rattus norvegicus OX=10116 GN=Ckmt2 PE=1 SV=2;tr|A0A0G2JVQ1|A0A0G2JVQ1_RAT Creatine kinase S-type, mitochondrial	5	22	22	62.1	47.473
B0BNE5	sp|B0BNE5|ESTD_RAT S-formylglutathione hydrolase OS=Rattus norvegicus OX=10116 GN=Esd PE=2 SV=1	1	2	2	16	31.363
B0BNE6	tr|B0BNE6|B0BNE6_RAT NADH dehydrogenase (Ubiquinone) Fe-S protein 8 (Predicted), isoform CRA_a OS=Rattus norvegicus OX=10116 GN=Ndufs8 PE=1 SV=1	1	7	7	34.4	23.97
B0BNN3	sp|B0BNN3|CAH1_RAT Carbonic anhydrase 1 OS=Rattus norvegicus OX=10116 GN=Ca1 PE=1 SV=1	1	8	8	46	28.299
B0K020	sp|B0K020|CISD1_RAT CDGSH iron-sulfur domain-containing protein 1 OS=Rattus norvegicus OX=10116 GN=Cisd1 PE=3 SV=1	1	4	4	43.5	12.097
D4AAC3;D3ZU20;B0K040	tr|D4AAC3|D4AAC3_RAT SH3 domain-binding glutamic acid-rich-like protein OS=Rattus norvegicus OX=10116 GN=LOC102553613 PE=3 SV=3;tr|D3ZU20|D3ZU20_RAT SH3 domain-binding glutamate-rich protein OS=Rattus norvegicus OX=10116 GN=Sh3bgr PE=1 SV=1;tr|B0K040|B0K04	3	1	1	16.8	11.982
F1LRZ1;F1LS89;B0LPN4	tr|F1LRZ1|F1LRZ1_RAT Ryanodine receptor 2 OS=Rattus norvegicus OX=10116 GN=Ryr2 PE=1 SV=3;tr|F1LS89|F1LS89_RAT Ryanodine receptor 2 OS=Rattus norvegicus OX=10116 GN=Ryr2 PE=1 SV=3;sp|B0LPN4|RYR2_RAT Ryanodine receptor 2 OS=Rattus norvegicus OX=10116 GN=Ryr	6	13	13	5.2	560.43
B1H216;P01946	tr|B1H216|B1H216_RAT Globin c3 OS=Rattus norvegicus OX=10116 GN=Hba-a1 PE=2 SV=1;sp|P01946|HBA_RAT Hemoglobin subunit alpha-1/2 OS=Rattus norvegicus OX=10116 GN=Hba1 PE=1 SV=3	2	12	2	91.5	15.328
Q5EBA9;Q499V7;F1LPV8;Q68FT4;B1H270	tr|Q5EBA9|Q5EBA9_RAT Succinate-CoA ligase subunit beta (Fragment) OS=Rattus norvegicus OX=10116 GN=Suclg2 PE=2 SV=1;tr|Q499V7|Q499V7_RAT Succinate-CoA ligase subunit beta (Fragment) OS=Rattus norvegicus OX=10116 GN=Suclg2 PE=2 SV=1;tr|F1LPV8|F1LPV8_RAT Suc	5	8	8	30	41.72
B1PRL5	sp|B1PRL5|CAVN4_RAT Caveolae-associated protein 4 OS=Rattus norvegicus OX=10116 GN=Cavin4 PE=1 SV=1	1	1	1	3.6	41.093
Q5EB89;B1WBN3;F7EV94;P11960	tr|Q5EB89|Q5EB89_RAT 2-oxoisovalerate dehydrogenase subunit alpha (Fragment) OS=Rattus norvegicus OX=10116 GN=Bckdha PE=2 SV=1;tr|B1WBN3|B1WBN3_RAT 2-oxoisovalerate dehydrogenase subunit alpha OS=Rattus norvegicus OX=10116 GN=Bckdha PE=2 SV=1;tr|F7EV94|F7E	4	1	1	6.4	37.334
B1WC61	sp|B1WC61|ACAD9_RAT Complex I assembly factor ACAD9, mitochondrial OS=Rattus norvegicus OX=10116 GN=Acad9 PE=1 SV=1	1	4	4	14.4	68.842
B2GUZ6	tr|B2GUZ6|B2GUZ6_RAT Reticulon 4-interacting protein 1 OS=Rattus norvegicus OX=10116 GN=Rtn4ip1 PE=1 SV=1	1	2	2	8.1	43.605
B2GV06	sp|B2GV06|SCOT1_RAT Succinyl-CoA:3-ketoacid coenzyme A transferase 1, mitochondrial OS=Rattus norvegicus OX=10116 GN=Oxct1 PE=1 SV=1	1	17	17	51.2	56.203
B2GV15	tr|B2GV15|B2GV15_RAT Dihydrolipoamide acetyltransferase component of pyruvate dehydrogenase complex OS=Rattus norvegicus OX=10116 GN=Dbt PE=1 SV=1	2	7	7	20.1	53.273
B2GV33;G3V9Z3;P21396	tr|B2GV33|B2GV33_RAT Amine oxidase (Fragment) OS=Rattus norvegicus OX=10116 GN=Maoa PE=2 SV=1;tr|G3V9Z3|G3V9Z3_RAT Amine oxidase OS=Rattus norvegicus OX=10116 GN=Maoa PE=1 SV=1;sp|P21396|AOFA_RAT Amine oxidase [flavin-containing] A OS=Rattus norvegicus OX=	3	9	9	24.2	58.802
B2RYL9;D3ZKG5	tr|B2RYL9|B2RYL9_RAT Parvb protein (Fragment) OS=Rattus norvegicus OX=10116 GN=Parvb PE=2 SV=1;tr|D3ZKG5|D3ZKG5_RAT Parvin, beta OS=Rattus norvegicus OX=10116 GN=Parvb PE=1 SV=1	2	1	1	8.4	19.239
B2RYS0;P35171	tr|B2RYS0|B2RYS0_RAT Cox7a2 protein OS=Rattus norvegicus OX=10116 GN=Cox7a2 PE=2 SV=1;sp|P35171|CX7A2_RAT Cytochrome c oxidase subunit 7A2, mitochondrial OS=Rattus norvegicus OX=10116 GN=Cox7a2 PE=1 SV=1	2	2	2	27.7	9.3529
B2RYS2	tr|B2RYS2|B2RYS2_RAT Cytochrome b-c1 complex subunit 7 OS=Rattus norvegicus OX=10116 GN=Uqcrb PE=1 SV=1	1	7	7	55.9	13.558
B2RYS8	tr|B2RYS8|B2RYS8_RAT NADH dehydrogenase [ubiquinone] 1 beta subcomplex subunit 8, mitochondrial OS=Rattus norvegicus OX=10116 GN=Ndufb8 PE=1 SV=1	1	4	4	25.8	21.959
B2RYT5;D3ZYX8	tr|B2RYT5|B2RYT5_RAT Cox7a2l protein OS=Rattus norvegicus OX=10116 GN=Cox7a2l PE=2 SV=1;tr|D3ZYX8|D3ZYX8_RAT Cytochrome c oxidase subunit 7A2-like OS=Rattus norvegicus OX=10116 GN=Cox7a2l PE=1 SV=1	2	1	1	10.6	12.651
B2RYW3	tr|B2RYW3|B2RYW3_RAT NADH dehydrogenase (Ubiquinone) 1 beta subcomplex, 9 OS=Rattus norvegicus OX=10116 GN=Ndufb9 PE=1 SV=1	1	6	6	36.3	21.892
B2RYW8	sp|B2RYW8|MIC10_RAT MICOS complex subunit Mic10 OS=Rattus norvegicus OX=10116 GN=Micos10 PE=3 SV=1	1	1	1	10.5	8.5498
B2RZ24;F1LM47	tr|B2RZ24|B2RZ24_RAT Succinate-CoA ligase subunit beta (Fragment) OS=Rattus norvegicus OX=10116 GN=Sucla2 PE=2 SV=1;tr|F1LM47|F1LM47_RAT Succinate--CoA ligase [ADP-forming] subunit beta, mitochondrial OS=Rattus norvegicus OX=10116 GN=Sucla2 PE=1 SV=1	2	14	14	43.2	47.387
B2RZ37	sp|B2RZ37|REEP5_RAT Receptor expression-enhancing protein 5 OS=Rattus norvegicus OX=10116 GN=Reep5 PE=1 SV=1	1	1	1	5.3	21.431
B2RZA9	tr|B2RZA9|B2RZA9_RAT Ube2l3 protein OS=Rattus norvegicus OX=10116 GN=Ube2l3 PE=2 SV=1	1	1	1	14.3	17.861
B2RZD6	tr|B2RZD6|B2RZD6_RAT NDUFA4, mitochondrial complex-associated OS=Rattus norvegicus OX=10116 GN=Ndufa4 PE=1 SV=1	1	6	6	56.1	9.3267
B5DEL8;A0A0G2JZJ9	tr|B5DEL8|B5DEL8_RAT NADH dehydrogenase (Ubiquinone) Fe-S protein 5 OS=Rattus norvegicus OX=10116 GN=Ndufs5 PE=1 SV=1;tr|A0A0G2JZJ9|A0A0G2JZJ9_RAT Uncharacterized protein OS=Rattus norvegicus OX=10116 PE=4 SV=1	2	6	6	57.5	12.7
F1LSW7;B5DEM5;Q6TUH8;Q63507	tr|F1LSW7|F1LSW7_RAT 60S ribosomal protein L14 OS=Rattus norvegicus OX=10116 GN=Rpl14 PE=1 SV=2;tr|B5DEM5|B5DEM5_RAT 60S ribosomal protein L14 OS=Rattus norvegicus OX=10116 GN=Rpl14 PE=1 SV=1;tr|Q6TUH8|Q6TUH8_RAT LRRGT00066 OS=Rattus norvegicus OX=10116 GN	4	1	1	5.6	23.322
B5DEN4;P04642;Q6P9U7	tr|B5DEN4|B5DEN4_RAT L-lactate dehydrogenase OS=Rattus norvegicus OX=10116 GN=Ldha PE=1 SV=1;sp|P04642|LDHA_RAT L-lactate dehydrogenase A chain OS=Rattus norvegicus OX=10116 GN=Ldha PE=1 SV=1;tr|Q6P9U7|Q6P9U7_RAT L-lactate dehydrogenase OS=Rattus norvegicu	6	17	15	70.2	36.45
B5DEN5;Q7TPK5	tr|B5DEN5|B5DEN5_RAT Eukaryotic translation elongation factor 1 beta 2 OS=Rattus norvegicus OX=10116 GN=Eef1b2 PE=1 SV=1;tr|Q7TPK5|Q7TPK5_RAT Ac2-067 OS=Rattus norvegicus OX=10116 PE=2 SV=1	2	1	1	6.7	24.675
B5DF46	tr|B5DF46|B5DF46_RAT Phosphomannomutase OS=Rattus norvegicus OX=10116 GN=Pmm2 PE=1 SV=1	1	1	1	6.6	27.708
B5DF65	tr|B5DF65|B5DF65_RAT Biliverdin reductase B OS=Rattus norvegicus OX=10116 GN=Blvrb PE=1 SV=1	1	2	2	16.5	22.094
B6DYQ2;P08010	tr|B6DYQ2|B6DYQ2_RAT Glutathione S-transferase OS=Rattus norvegicus OX=10116 GN=Gstm2 PE=1 SV=1;sp|P08010|GSTM2_RAT Glutathione S-transferase Mu 2 OS=Rattus norvegicus OX=10116 GN=Gstm2 PE=1 SV=2	11	9	6	47.7	25.702
B6DYQ7;P04906;D4A8S2;A0A0G2K4Q5	tr|B6DYQ7|B6DYQ7_RAT Glutathione S-transferase pi OS=Rattus norvegicus OX=10116 GN=Gstp1 PE=2 SV=1;sp|P04906|GSTP1_RAT Glutathione S-transferase P OS=Rattus norvegicus OX=10116 GN=Gstp1 PE=1 SV=2;tr|D4A8S2|D4A8S2_RAT Similar to hypothetical protein MGC3791	4	2	2	12.9	23.439
C6ZII9;B2RZ31	tr|C6ZII9|C6ZII9_RAT NAD-dependent protein deacetylase OS=Rattus norvegicus OX=10116 GN=Sirt3 PE=1 SV=1;tr|B2RZ31|B2RZ31_RAT NAD-dependent protein deacetylase OS=Rattus norvegicus OX=10116 GN=Sirt3 PE=2 SV=1	2	3	3	13.1	35
Q8HIC6;Q7HKW3;Q35737;Q06QE1;Q06QA2;Q06Q89;D2E6K0;P05508;Q06QG7;A7XYB9	tr|Q8HIC6|Q8HIC6_RAT NADH-ubiquinone oxidoreductase chain 4 OS=Rattus norvegicus OX=10116 GN=Mt-nd4 PE=3 SV=1;tr|Q7HKW3|Q7HKW3_RAT NADH-ubiquinone oxidoreductase chain 4 (Fragment) OS=Rattus norvegicus OX=10116 GN=NADH4 PE=3 SV=1;tr|Q35737|Q35737_RAT NADH-	10	4	4	12	51.782
Q8SEZ8;Q8HID1;D2E6L7;P03889;Q8HN20	tr|Q8SEZ8|Q8SEZ8_RAT NADH-ubiquinone oxidoreductase chain 1 (Fragment) OS=Rattus norvegicus OX=10116 GN=NADH1 PE=3 SV=1;tr|Q8HID1|Q8HID1_RAT NADH-ubiquinone oxidoreductase chain 1 OS=Rattus norvegicus OX=10116 GN=Mt-nd1 PE=3 SV=1;tr|D2E6L7|D2E6L7_RAT NADH-	5	3	2	8.8	36.133
D3Z9L0	tr|D3Z9L0|D3Z9L0_RAT Acylglycerol kinase OS=Rattus norvegicus OX=10116 GN=Agk PE=1 SV=2	1	1	1	5.1	54.258
D3ZA93	tr|D3ZA93|D3ZA93_RAT Acyl-CoA thioesterase 13 OS=Rattus norvegicus OX=10116 GN=Acot13 PE=1 SV=1	1	3	3	38.6	15.27
D3ZAF6	sp|D3ZAF6|ATPK_RAT ATP synthase subunit f, mitochondrial OS=Rattus norvegicus OX=10116 GN=Atp5mf PE=1 SV=1	1	2	2	23.9	10.452
D3ZCV0	tr|D3ZCV0|D3ZCV0_RAT Actinin alpha 2 OS=Rattus norvegicus OX=10116 GN=Actn2 PE=1 SV=1	7	32	28	45.6	103.83
D3ZCZ9	tr|D3ZCZ9|D3ZCZ9_RAT NADH dehydrogenase [ubiquinone] iron-sulfur protein 6, mitochondrial OS=Rattus norvegicus OX=10116 GN=LOC100912599 PE=1 SV=1	2	5	5	53.4	13.04
D3ZD09;D3ZSB0	tr|D3ZD09|D3ZD09_RAT Cytochrome c oxidase subunit OS=Rattus norvegicus OX=10116 GN=Cox6b1 PE=1 SV=1;tr|D3ZSB0|D3ZSB0_RAT Cytochrome c oxidase subunit 6B1 OS=Rattus norvegicus OX=10116 GN=Cox6b1 PE=1 SV=1	2	6	6	69.8	10.071
D3ZD80	tr|D3ZD80|D3ZD80_RAT General transcription factor IIIC subunit 4 OS=Rattus norvegicus OX=10116 GN=Gtf3c4 PE=1 SV=1	1	1	1	0.9	91.713
D3ZE15;F1LZC5	tr|D3ZE15|D3ZE15_RAT NADH:ubiquinone oxidoreductase subunit A13 OS=Rattus norvegicus OX=10116 GN=Ndufa13 PE=1 SV=1;tr|F1LZC5|F1LZC5_RAT Uncharacterized protein OS=Rattus norvegicus OX=10116 PE=4 SV=2	2	7	7	59	16.776
D3ZF13	tr|D3ZF13|D3ZF13_RAT Acyl carrier protein OS=Rattus norvegicus OX=10116 GN=Ndufab1 PE=1 SV=1	1	3	3	15.4	17.514
D3ZFQ8	tr|D3ZFQ8|D3ZFQ8_RAT Cytochrome c-1 OS=Rattus norvegicus OX=10116 GN=Cyc1 PE=1 SV=3	1	11	11	49.7	35.434
D3ZG43	tr|D3ZG43|D3ZG43_RAT NADH dehydrogenase (Ubiquinone) Fe-S protein 3 (Predicted), isoform CRA_c OS=Rattus norvegicus OX=10116 GN=Ndufs3 PE=1 SV=1	1	10	10	43.2	30.226
D3ZIL6	tr|D3ZIL6|D3ZIL6_RAT Enoyl CoA hydratase domain-containing 2 OS=Rattus norvegicus OX=10116 GN=Echdc2 PE=1 SV=1	1	1	1	5.7	31.779
D3ZJ08	tr|D3ZJ08|D3ZJ08_RAT Histone H3 OS=Rattus norvegicus OX=10116 GN=Hist2h3c2 PE=1 SV=1	1	4	1	40.4	15.388
D3ZJX5	tr|D3ZJX5|D3ZJX5_RAT Mitochondrial import inner membrane translocase subunit TIM50 OS=Rattus norvegicus OX=10116 GN=Timm50 PE=1 SV=2	1	1	1	2.8	39.854
D3ZLT1	tr|D3ZLT1|D3ZLT1_RAT NADH dehydrogenase (Ubiquinone) 1 beta subcomplex, 7 (Predicted) OS=Rattus norvegicus OX=10116 GN=Ndufb7 PE=1 SV=1	1	4	4	40.1	16.568
D3ZQN7	tr|D3ZQN7|D3ZQN7_RAT Laminin subunit beta 1 OS=Rattus norvegicus OX=10116 GN=Lamb1 PE=1 SV=3	1	5	5	4	197.39
D3ZRN3	tr|D3ZRN3|D3ZRN3_RAT Actin, beta-like 2 OS=Rattus norvegicus OX=10116 GN=Actbl2 PE=1 SV=1	1	5	1	16	41.963
D3ZS58	tr|D3ZS58|D3ZS58_RAT NADH dehydrogenase [ubiquinone] 1 alpha subcomplex subunit 2 OS=Rattus norvegicus OX=10116 GN=Ndufa2 PE=1 SV=1	1	4	4	35.1	10.844
D3ZT90	tr|D3ZT90|D3ZT90_RAT Glutaryl-CoA dehydrogenase OS=Rattus norvegicus OX=10116 GN=Gcdh PE=1 SV=1	1	1	1	5.4	49.713
D3ZUX5	tr|D3ZUX5|D3ZUX5_RAT MICOS complex subunit OS=Rattus norvegicus OX=10116 GN=Chchd3 PE=1 SV=1	1	5	5	21.6	26.434
F1M556;F1LP21;D3ZV76;Q9WVA1	tr|F1M556|F1M556_RAT zf-Tim10_DDP domain-containing protein OS=Rattus norvegicus OX=10116 PE=3 SV=3;tr|F1LP21|F1LP21_RAT Translocase of inner mitochondrial membrane 8A1 OS=Rattus norvegicus OX=10116 GN=Timm8a1 PE=1 SV=3;tr|D3ZV76|D3ZV76_RAT RCG37200 OS=Rat	4	1	1	12.2	10.741
D3ZVB7	tr|D3ZVB7|D3ZVB7_RAT Osteoglycin OS=Rattus norvegicus OX=10116 GN=Ogn PE=1 SV=1	1	1	1	5.4	34.069
D3ZVQ0	tr|D3ZVQ0|D3ZVQ0_RAT Ubiquitin carboxyl-terminal hydrolase OS=Rattus norvegicus OX=10116 GN=Usp5 PE=1 SV=1	1	1	1	1.9	95.778
D3ZVR9	tr|D3ZVR9|D3ZVR9_RAT Phosphoglucomutase 5 OS=Rattus norvegicus OX=10116 GN=Pgm5 PE=1 SV=3	1	1	1	2.6	62.204
D3ZW08	tr|D3ZW08|D3ZW08_RAT Adenylosuccinate lyase OS=Rattus norvegicus OX=10116 GN=Adsl PE=1 SV=1	1	1	1	5	54.852
D3ZXK4	tr|D3ZXK4|D3ZXK4_RAT Abhydrolase domain-containing 11 OS=Rattus norvegicus OX=10116 GN=Abhd11 PE=1 SV=1	1	2	2	13	33.215
D3ZYU4	tr|D3ZYU4|D3ZYU4_RAT Cytochrome c oxidase assembly factor COX20 OS=Rattus norvegicus OX=10116 GN=Cox20 PE=1 SV=1	1	1	1	12	13.078
D3ZZ21	tr|D3ZZ21|D3ZZ21_RAT NADH dehydrogenase (Ubiquinone) 1 beta subcomplex, 6 (Predicted) OS=Rattus norvegicus OX=10116 GN=Ndufb6 PE=1 SV=1	1	2	2	19.5	15.638
D3ZZN3	tr|D3ZZN3|D3ZZN3_RAT Acetyl-coenzyme A synthetase OS=Rattus norvegicus OX=10116 GN=Acss1 PE=3 SV=1	1	8	8	15.2	74.891
D4A0T0	tr|D4A0T0|D4A0T0_RAT NADH:ubiquinone oxidoreductase subunit B10 OS=Rattus norvegicus OX=10116 GN=Ndufb10 PE=1 SV=1	1	9	9	54	20.858
D4A197	tr|D4A197|D4A197_RAT Methylmalonyl CoA epimerase OS=Rattus norvegicus OX=10116 GN=Mcee PE=1 SV=1	1	1	1	10.7	18.816
D4A269;P62959	tr|D4A269|D4A269_RAT HIT domain-containing protein OS=Rattus norvegicus OX=10116 PE=4 SV=1;sp|P62959|HINT1_RAT Histidine triad nucleotide-binding protein 1 OS=Rattus norvegicus OX=10116 GN=Hint1 PE=1 SV=5	2	2	2	27	13.776
D4A3D2	tr|D4A3D2|D4A3D2_RAT RCG56113, isoform CRA_a OS=Rattus norvegicus OX=10116 GN=Smyd1 PE=4 SV=1	1	2	2	4.3	56.553
D4A3V2	tr|D4A3V2|D4A3V2_RAT NADH dehydrogenase [ubiquinone] 1 alpha subcomplex subunit 6 OS=Rattus norvegicus OX=10116 GN=Ndufa6 PE=1 SV=1	1	6	6	51.5	15.224
M0RA24;D4A4P3	tr|M0RA24|M0RA24_RAT Uncharacterized protein OS=Rattus norvegicus OX=10116 PE=4 SV=2;tr|D4A4P3|D4A4P3_RAT NADH:ubiquinone oxidoreductase subunit B3 OS=Rattus norvegicus OX=10116 GN=Ndufb3 PE=1 SV=1	2	2	2	18.8	10.982
D4A565	tr|D4A565|D4A565_RAT NADH dehydrogenase (Ubiquinone) 1 beta subcomplex, 5 (Predicted), isoform CRA_b OS=Rattus norvegicus OX=10116 GN=Ndufb5 PE=1 SV=1	1	4	4	21.2	21.664
Q4FZZ4;D4A5G8;F7FKI5;A0A0G2JW90;P26284	tr|Q4FZZ4|Q4FZZ4_RAT Pyruvate dehydrogenase E1 component subunit alpha OS=Rattus norvegicus OX=10116 GN=Pdha1 PE=2 SV=1;tr|D4A5G8|D4A5G8_RAT Pyruvate dehydrogenase E1 component subunit alpha OS=Rattus norvegicus OX=10116 PE=1 SV=3;tr|F7FKI5|F7FKI5_RAT Pyru	5	20	20	59.7	43.215
D4A5L9;P62898	tr|D4A5L9|D4A5L9_RAT Cytochrome c domain-containing protein OS=Rattus norvegicus OX=10116 PE=3 SV=1;sp|P62898|CYC_RAT Cytochrome c, somatic OS=Rattus norvegicus OX=10116 GN=Cycs PE=1 SV=2	3	6	6	49.5	11.635
D4A7L4	tr|D4A7L4|D4A7L4_RAT NADH dehydrogenase (Ubiquinone) 1 beta subcomplex, 11 (Predicted) OS=Rattus norvegicus OX=10116 GN=Ndufb11 PE=1 SV=1	1	3	3	33.8	17.634
G3V8N1;G3V987;D4A7P5	tr|G3V8N1|G3V8N1_RAT Protocadherin beta 22 OS=Rattus norvegicus OX=10116 GN=Pcdhb22 PE=4 SV=1;tr|G3V987|G3V987_RAT Protocadherin beta-16-like OS=Rattus norvegicus OX=10116 GN=LOC108348771 PE=4 SV=1;tr|D4A7P5|D4A7P5_RAT Protocadherin beta 20 OS=Rattus norve	3	1	1	1.6	87.334
D4A830	tr|D4A830|D4A830_RAT Pyrophosphatase (inorganic) 2 OS=Rattus norvegicus OX=10116 GN=Ppa2 PE=1 SV=2	1	2	2	9.5	35.046
D4A8F2	tr|D4A8F2|D4A8F2_RAT Ras suppressor protein 1 OS=Rattus norvegicus OX=10116 GN=Rsu1 PE=1 SV=3	1	2	2	18.1	31.337
D4A9P9	tr|D4A9P9|D4A9P9_RAT Gup1, glycerol uptake/transporter homolog (Yeast) (Predicted) OS=Rattus norvegicus OX=10116 GN=Hhatl PE=3 SV=1	1	6	6	18.3	56.377
D4ADS4	tr|D4ADS4|D4ADS4_RAT Microsomal glutathione S-transferase 3 OS=Rattus norvegicus OX=10116 GN=Mgst3 PE=1 SV=1	1	2	2	23.7	16.732
D4AEH9	tr|D4AEH9|D4AEH9_RAT Amylo-1, 6-glucosidase, 4-alpha-glucanotransferase (Glycogen debranching enzyme, glycogen storage disease type III) (Predicted), isoform CRA_a OS=Rattus norvegicus OX=10116 GN=Agl PE=1 SV=1	1	8	8	9	174.33
D7UNU1;D7UNT5	tr|D7UNU1|D7UNU1_RAT Cardiac-type ryaodine receptor (Fragment) OS=Rattus norvegicus OX=10116 GN=RyR PE=4 SV=1;tr|D7UNT5|D7UNT5_RAT Cardiac-type ryanodine receptor (Fragment) OS=Rattus norvegicus OX=10116 GN=RyR PE=2 SV=1	2	1	1	31.8	5.3391
F1LM33;Q5SGE0	tr|F1LM33|F1LM33_RAT Leucine-rich PPR motif-containing protein, mitochondrial OS=Rattus norvegicus OX=10116 GN=Lrpprc PE=1 SV=2;sp|Q5SGE0|LPPRC_RAT Leucine-rich PPR motif-containing protein, mitochondrial OS=Rattus norvegicus OX=10116 GN=Lrpprc PE=1 SV=1	2	7	7	9	156.68
Q63654;Q6P7R7;Q6PED0;Q5FWT0;F1LML2;P62986;P62982;P0CG51;Q63429;F1LU69	tr|Q63654|Q63654_RAT Polyubiquitin (Fragment) OS=Rattus norvegicus OX=10116 GN=UBC PE=2 SV=1;tr|Q6P7R7|Q6P7R7_RAT Ubiquitin A-52 residue ribosomal protein fusion product 1 OS=Rattus norvegicus OX=10116 GN=Uba52 PE=2 SV=1;tr|Q6PED0|Q6PED0_RAT RCG23287, isof	11	4	4	43	11.241
Q9JID3;F1LMM8;Q64536	tr|Q9JID3|Q9JID3_RAT Protein-serine/threonine kinase OS=Rattus norvegicus OX=10116 PE=2 SV=1;tr|F1LMM8|F1LMM8_RAT Protein-serine/threonine kinase OS=Rattus norvegicus OX=10116 GN=Pdk2 PE=1 SV=3;sp|Q64536|PDK2_RAT [Pyruvate dehydrogenase (acetyl-transferrin	3	2	2	6.6	43.884
F1LN88;P11884	tr|F1LN88|F1LN88_RAT Aldehyde dehydrogenase, mitochondrial OS=Rattus norvegicus OX=10116 GN=Aldh2 PE=1 SV=2;sp|P11884|ALDH2_RAT Aldehyde dehydrogenase, mitochondrial OS=Rattus norvegicus OX=10116 GN=Aldh2 PE=1 SV=1	6	18	17	48.4	56.516
F1LNF7;Q99NA5	tr|F1LNF7|F1LNF7_RAT Isocitrate dehydrogenase [NAD] subunit, mitochondrial OS=Rattus norvegicus OX=10116 GN=Idh3a PE=1 SV=2;sp|Q99NA5|IDH3A_RAT Isocitrate dehydrogenase [NAD] subunit alpha, mitochondrial OS=Rattus norvegicus OX=10116 GN=Idh3a PE=1 SV=1	2	13	13	39.8	41.176
F1LNG8;Q5BK62	tr|F1LNG8|F1LNG8_RAT Protein Mpv17 OS=Rattus norvegicus OX=10116 GN=Mpv17 PE=1 SV=2;sp|Q5BK62|MPV17_RAT Protein Mpv17 OS=Rattus norvegicus OX=10116 GN=Mpv17 PE=2 SV=1	2	1	1	13.6	18.75
F1LP30;Q5I0C3	tr|F1LP30|F1LP30_RAT Methylcrotonoyl-CoA carboxylase subunit alpha, mitochondrial OS=Rattus norvegicus OX=10116 GN=Mccc1 PE=1 SV=1;sp|Q5I0C3|MCCA_RAT Methylcrotonoyl-CoA carboxylase subunit alpha, mitochondrial OS=Rattus norvegicus OX=10116 GN=Mccc1 PE=1 S	2	2	2	4.3	79.295
F1LPG5;F1M7T1	tr|F1LPG5|F1LPG5_RAT NADH:ubiquinone oxidoreductase subunit B4 OS=Rattus norvegicus OX=10116 GN=Ndufb4 PE=1 SV=1;tr|F1M7T1|F1M7T1_RAT NADH dehydrogenase (ubiquinone) 1 beta subcomplex 4 OS=Rattus norvegicus OX=10116 GN=LOC100361934 PE=4 SV=2	4	3	3	35.7	15.064
Q7TT74;F1LPY4;P35524;Q7TT75	tr|Q7TT74|Q7TT74_RAT Chloride channel protein (Fragment) OS=Rattus norvegicus OX=10116 PE=2 SV=1;tr|F1LPY4|F1LPY4_RAT Chloride channel protein OS=Rattus norvegicus OX=10116 GN=Clcn1 PE=1 SV=2;sp|P35524|CLCN1_RAT Chloride channel protein 1 OS=Rattus norvegi	4	2	2	1.7	106.45
F1LRJ9;Q8VIF7	tr|F1LRJ9|F1LRJ9_RAT Methanethiol oxidase OS=Rattus norvegicus OX=10116 GN=Selenbp1 PE=1 SV=2;sp|Q8VIF7|SBP1_RAT Methanethiol oxidase OS=Rattus norvegicus OX=10116 GN=Selenbp1 PE=1 SV=1	2	3	3	5.8	55.107
F1LRV4;O88600	tr|F1LRV4|F1LRV4_RAT Heat shock 70 kDa protein 4 OS=Rattus norvegicus OX=10116 GN=Hspa4 PE=1 SV=1;sp|O88600|HSP74_RAT Heat shock 70 kDa protein 4 OS=Rattus norvegicus OX=10116 GN=Hspa4 PE=1 SV=1	2	2	2	3.9	94.025
F1LTJ5	tr|F1LTJ5|F1LTJ5_RAT Uncharacterized protein OS=Rattus norvegicus OX=10116 PE=1 SV=3	1	3	3	1.9	263.11
F1LWG8	tr|F1LWG8|F1LWG8_RAT Sarcalumenin OS=Rattus norvegicus OX=10116 GN=Srl PE=1 SV=3	1	19	19	27.7	98.363
F1LX07;A0A0G2K2J7	tr|F1LX07|F1LX07_RAT Solute carrier family 25 member 12 OS=Rattus norvegicus OX=10116 GN=Slc25a12 PE=1 SV=3;tr|A0A0G2K2J7|A0A0G2K2J7_RAT Solute carrier family 25 member 12 OS=Rattus norvegicus OX=10116 GN=Slc25a12 PE=1 SV=1	2	13	10	29.3	71.916
F1LXA0	tr|F1LXA0|F1LXA0_RAT NADH dehydrogenase [ubiquinone] 1 alpha subcomplex subunit 12 OS=Rattus norvegicus OX=10116 GN=Ndufa12 PE=1 SV=2	1	7	7	66.2	17.177
F1LZW6	tr|F1LZW6|F1LZW6_RAT Solute carrier family 25 member 13 OS=Rattus norvegicus OX=10116 GN=Slc25a13 PE=1 SV=2	1	8	5	26.9	54.099
F1M614	tr|F1M614|F1M614_RAT Laminin subunit alpha 2 OS=Rattus norvegicus OX=10116 GN=Lama2 PE=1 SV=3	1	4	4	2.1	343.86
F1M779;P11442	tr|F1M779|F1M779_RAT Clathrin heavy chain OS=Rattus norvegicus OX=10116 GN=Cltc PE=1 SV=1;sp|P11442|CLH1_RAT Clathrin heavy chain 1 OS=Rattus norvegicus OX=10116 GN=Cltc PE=1 SV=3	2	5	5	4.7	191.56
F1M7L9	tr|F1M7L9|F1M7L9_RAT Uncharacterized protein OS=Rattus norvegicus OX=10116 PE=1 SV=3	1	2	2	4.3	88.596
Q5RJP4;F1M7N2;O35795	tr|Q5RJP4|Q5RJP4_RAT Ectonucleoside triphosphate diphosphohydrolase 2 OS=Rattus norvegicus OX=10116 GN=Entpd2 PE=1 SV=1;tr|F1M7N2|F1M7N2_RAT Ectonucleoside triphosphate diphosphohydrolase 2 OS=Rattus norvegicus OX=10116 GN=Entpd2 PE=1 SV=1;sp|O35795|ENTP2_	3	1	1	3.4	54.341
F1M7X3;Q8R490	tr|F1M7X3|F1M7X3_RAT Cadherin 13 OS=Rattus norvegicus OX=10116 GN=Cdh13 PE=1 SV=3;tr|Q8R490|Q8R490_RAT Cadherin 13 OS=Rattus norvegicus OX=10116 GN=Cdh13 PE=1 SV=1	2	1	1	3.8	66.473
F1M840;F1M820;F1M866;F1M865;F1M8Z8	tr|F1M840|F1M840_RAT Sorbin and SH3 domain-containing protein 1 OS=Rattus norvegicus OX=10116 GN=Sorbs1 PE=1 SV=1;tr|F1M820|F1M820_RAT Sorbin and SH3 domain-containing protein 1 OS=Rattus norvegicus OX=10116 GN=Sorbs1 PE=1 SV=1;tr|F1M866|F1M866_RAT Sorbin	5	2	2	6.2	81.339
F1M944;P51868	tr|F1M944|F1M944_RAT Calsequestrin OS=Rattus norvegicus OX=10116 GN=Casq2 PE=1 SV=2;sp|P51868|CASQ2_RAT Calsequestrin-2 OS=Rattus norvegicus OX=10116 GN=Casq2 PE=1 SV=2	2	13	13	33.7	49.402
F1M953;P48721	tr|F1M953|F1M953_RAT Stress-70 protein, mitochondrial OS=Rattus norvegicus OX=10116 GN=Hspa9 PE=1 SV=1;sp|P48721|GRP75_RAT Stress-70 protein, mitochondrial OS=Rattus norvegicus OX=10116 GN=Hspa9 PE=1 SV=3	2	20	20	38.1	73.744
F1M964;Q68FX8;P20069	tr|F1M964|F1M964_RAT Mitochondrial-processing peptidase subunit alpha OS=Rattus norvegicus OX=10116 GN=Pmpca PE=1 SV=2;tr|Q68FX8|Q68FX8_RAT Mitochondrial-processing peptidase subunit alpha OS=Rattus norvegicus OX=10116 GN=Pmpca PE=1 SV=1;sp|P20069|MPPA_RAT	3	1	1	3.3	58.381
Q5FVT5;F1MA54;Q63065	tr|Q5FVT5|Q5FVT5_RAT Protein-serine/threonine kinase OS=Rattus norvegicus OX=10116 GN=Pdk1 PE=2 SV=1;tr|F1MA54|F1MA54_RAT Protein-serine/threonine kinase OS=Rattus norvegicus OX=10116 GN=Pdk1 PE=1 SV=2;sp|Q63065|PDK1_RAT [Pyruvate dehydrogenase (acetyl-tra	3	1	1	2.5	49.094
F1MAA7;P97552	tr|F1MAA7|F1MAA7_RAT Laminin subunit gamma 1 OS=Rattus norvegicus OX=10116 GN=Lamc1 PE=1 SV=1;tr|P97552|P97552_RAT Laminin gamma1 (Fragment) OS=Rattus norvegicus OX=10116 PE=2 SV=1	2	2	2	1.6	177.38
Q6P7A4;F7EPE0;P10960	tr|Q6P7A4|Q6P7A4_RAT Prosaposin OS=Rattus norvegicus OX=10116 GN=Psap PE=2 SV=1;tr|F7EPE0|F7EPE0_RAT Prosaposin OS=Rattus norvegicus OX=10116 GN=Psap PE=1 SV=2;sp|P10960|SAP_RAT Prosaposin OS=Rattus norvegicus OX=10116 GN=Psap PE=1 SV=1	3	4	4	8.5	61.039
Q6S399;Q6S3A3;Q6S3A4;F7F9U6;Q6S398;Q6S395;Q6S396;Q6S3A5;Q6S3A0;P30427	tr|Q6S399|Q6S399_RAT Plectin OS=Rattus norvegicus OX=10116 GN=Plec PE=1 SV=1;tr|Q6S3A3|Q6S3A3_RAT Plectin OS=Rattus norvegicus OX=10116 GN=Plec PE=1 SV=1;tr|Q6S3A4|Q6S3A4_RAT Plectin OS=Rattus norvegicus OX=10116 GN=Plec PE=1 SV=1;tr|F7F9U6|F7F9U6_RAT Plec	10	1	1	0.4	513.98
F8WFR6;O08730;A0A0G2JXP1	tr|F8WFR6|F8WFR6_RAT Glycogenin-1 OS=Rattus norvegicus OX=10116 GN=Gyg1 PE=1 SV=1;sp|O08730|GLYG_RAT Glycogenin-1 OS=Rattus norvegicus OX=10116 GN=Gyg1 PE=2 SV=4;tr|A0A0G2JXP1|A0A0G2JXP1_RAT Glycogenin-1 OS=Rattus norvegicus OX=10116 GN=Gyg1 PE=1 SV=1	3	3	3	19.9	37.145
Q91ZE7;Q5U329;F8WFT7;P23562	tr|Q91ZE7|Q91ZE7_RAT Anion exchange protein OS=Rattus norvegicus OX=10116 PE=2 SV=1;tr|Q5U329|Q5U329_RAT Anion exchange protein OS=Rattus norvegicus OX=10116 GN=Slc4a1 PE=1 SV=1;tr|F8WFT7|F8WFT7_RAT Anion exchange protein OS=Rattus norvegicus OX=10116 GN=S	4	4	4	8.7	94.312
G3V640;O35094	tr|G3V640|G3V640_RAT Mitochondrial import inner membrane translocase subunit TIM44 OS=Rattus norvegicus OX=10116 GN=Timm44 PE=1 SV=1;sp|O35094|TIM44_RAT Mitochondrial import inner membrane translocase subunit TIM44 OS=Rattus norvegicus OX=10116 GN=Timm44 P	2	2	2	5.1	51.06
G3V6D3;P10719;Q0QEP3	tr|G3V6D3|G3V6D3_RAT ATP synthase subunit beta OS=Rattus norvegicus OX=10116 GN=Atp5f1b PE=1 SV=1;sp|P10719|ATPB_RAT ATP synthase subunit beta, mitochondrial OS=Rattus norvegicus OX=10116 GN=Atp5f1b PE=1 SV=2;tr|Q0QEP3|Q0QEP3_RAT ATP synthase subunit beta	3	26	26	71.1	56.344
G3V6H2	tr|G3V6H2|G3V6H2_RAT Pre-mRNA processing factor 8, isoform CRA_a OS=Rattus norvegicus OX=10116 GN=Prpf8 PE=1 SV=1	1	1	1	0.4	273.61
G3V6H5;P97700	tr|G3V6H5|G3V6H5_RAT Mitochondrial 2-oxoglutarate/malate carrier protein OS=Rattus norvegicus OX=10116 GN=Slc25a11 PE=1 SV=1;sp|P97700|M2OM_RAT Mitochondrial 2-oxoglutarate/malate carrier protein OS=Rattus norvegicus OX=10116 GN=Slc25a11 PE=1 SV=3	2	12	12	45.2	34.136
G3V6P2;Q01205;D0VYQ0;Q8CJG5	tr|G3V6P2|G3V6P2_RAT Dihydrolipoamide S-succinyltransferase (E2 component of 2-oxo-glutarate complex), isoform CRA_a OS=Rattus norvegicus OX=10116 GN=Dlst PE=1 SV=1;sp|Q01205|ODO2_RAT Dihydrolipoyllysine-residue succinyltransferase component of 2-oxoglutar	4	11	11	32.6	48.899
G3V6Y6;P53534	tr|G3V6Y6|G3V6Y6_RAT Alpha-1,4 glucan phosphorylase OS=Rattus norvegicus OX=10116 GN=Pygb PE=1 SV=2;sp|P53534|PYGB_RAT Glycogen phosphorylase, brain form (Fragment) OS=Rattus norvegicus OX=10116 GN=Pygb PE=1 SV=3	3	18	9	23.2	96.774
G3V734;Q64591	tr|G3V734|G3V734_RAT 2,4-dienoyl CoA reductase 1, mitochondrial, isoform CRA_a OS=Rattus norvegicus OX=10116 GN=Decr1 PE=1 SV=1;sp|Q64591|DECR_RAT 2,4-dienoyl-CoA reductase, mitochondrial OS=Rattus norvegicus OX=10116 GN=Decr1 PE=1 SV=2	2	8	8	25.7	36.132
G3V796;P08503	tr|G3V796|G3V796_RAT Acetyl-Coenzyme A dehydrogenase, medium chain OS=Rattus norvegicus OX=10116 GN=Acadm PE=1 SV=1;sp|P08503|ACADM_RAT Medium-chain specific acyl-CoA dehydrogenase, mitochondrial OS=Rattus norvegicus OX=10116 GN=Acadm PE=1 SV=1	2	14	14	43.5	46.571
G3V7C6;Q6P9T8;B4F7C2	tr|G3V7C6|G3V7C6_RAT Tubulin beta chain OS=Rattus norvegicus OX=10116 GN=Tubb4b PE=1 SV=2;sp|Q6P9T8|TBB4B_RAT Tubulin beta-4B chain OS=Rattus norvegicus OX=10116 GN=Tubb4b PE=1 SV=1;tr|B4F7C2|B4F7C2_RAT Tubulin beta chain OS=Rattus norvegicus OX=10116 GN=T	5	20	3	59.1	61.186
G3V7I0;Q9Z0V6	tr|G3V7I0|G3V7I0_RAT Peroxiredoxin 3 OS=Rattus norvegicus OX=10116 GN=Prdx3 PE=1 SV=1;sp|Q9Z0V6|PRDX3_RAT Thioredoxin-dependent peroxide reductase, mitochondrial OS=Rattus norvegicus OX=10116 GN=Prdx3 PE=1 SV=2	2	8	8	49.8	28.299
G3V7J0;Q02253	tr|G3V7J0|G3V7J0_RAT Aldehyde dehydrogenase family 6, subfamily A1, isoform CRA_b OS=Rattus norvegicus OX=10116 GN=Aldh6a1 PE=1 SV=1;sp|Q02253|MMSA_RAT Methylmalonate-semialdehyde dehydrogenase [acylating], mitochondrial OS=Rattus norvegicus OX=10116 GN=Al	2	22	22	59.6	57.747
G3V7K1	tr|G3V7K1|G3V7K1_RAT Myomesin 2 OS=Rattus norvegicus OX=10116 GN=Myom2 PE=1 SV=1	2	38	38	36.7	164.71
G3V7Y3;P35434	tr|G3V7Y3|G3V7Y3_RAT ATP synthase subunit delta, mitochondrial OS=Rattus norvegicus OX=10116 GN=Atp5f1d PE=1 SV=1;sp|P35434|ATPD_RAT ATP synthase subunit delta, mitochondrial OS=Rattus norvegicus OX=10116 GN=Atp5f1d PE=1 SV=2	3	5	5	58.3	17.563
G3V803;Q9Z1Y3	tr|G3V803|G3V803_RAT Cadherin-2 OS=Rattus norvegicus OX=10116 GN=Cdh2 PE=1 SV=1;sp|Q9Z1Y3|CADH2_RAT Cadherin-2 OS=Rattus norvegicus OX=10116 GN=Cdh2 PE=1 SV=1	2	2	2	6.5	99.667
G3V852	tr|G3V852|G3V852_RAT RCG55135, isoform CRA_b OS=Rattus norvegicus OX=10116 GN=Tln1 PE=1 SV=1	2	5	4	4.1	269.67
G3V885;P02563	tr|G3V885|G3V885_RAT Myosin-6 OS=Rattus norvegicus OX=10116 GN=Myh6 PE=1 SV=2;sp|P02563|MYH6_RAT Myosin-6 OS=Rattus norvegicus OX=10116 GN=Myh6 PE=1 SV=2	13	14	13	9.5	223.38
G3V8C3;P31000	tr|G3V8C3|G3V8C3_RAT Vimentin OS=Rattus norvegicus OX=10116 GN=Vim PE=1 SV=1;sp|P31000|VIME_RAT Vimentin OS=Rattus norvegicus OX=10116 GN=Vim PE=1 SV=2	9	8	6	18.9	53.7
G3V8L9;P85125	tr|G3V8L9|G3V8L9_RAT Caveolae-associated protein 1 OS=Rattus norvegicus OX=10116 GN=Cavin1 PE=1 SV=1;sp|P85125|CAVN1_RAT Caveolae-associated protein 1 OS=Rattus norvegicus OX=10116 GN=Cavin1 PE=1 SV=1	2	9	9	29.3	43.908
G3V8M4;P10817	tr|G3V8M4|G3V8M4_RAT Cytochrome c oxidase subunit 6A, mitochondrial OS=Rattus norvegicus OX=10116 GN=Cox6a2 PE=3 SV=1;sp|P10817|CX6A2_RAT Cytochrome c oxidase subunit 6A2, mitochondrial (Fragment) OS=Rattus norvegicus OX=10116 GN=Cox6a2 PE=1 SV=3	2	2	2	42.3	10.802
G3V8S6;Q80W59	tr|G3V8S6|G3V8S6_RAT Histidine rich calcium binding protein, isoform CRA_b OS=Rattus norvegicus OX=10116 GN=Hrc PE=1 SV=1;tr|Q80W59|Q80W59_RAT Histidine-rich calcium binding protein OS=Rattus norvegicus OX=10116 GN=Hrc PE=2 SV=1	2	2	2	5	86.502
G3V8U8;O35854;Q6P784	tr|G3V8U8|G3V8U8_RAT Branched-chain-amino-acid aminotransferase OS=Rattus norvegicus OX=10116 GN=Bcat2 PE=1 SV=1;sp|O35854|BCAT2_RAT Branched-chain-amino-acid aminotransferase, mitochondrial OS=Rattus norvegicus OX=10116 GN=Bcat2 PE=1 SV=1;tr|Q6P784|Q6P784	3	3	3	12.2	44.229
G3V8V3;B1WBU9;P09812	tr|G3V8V3|G3V8V3_RAT Alpha-1,4 glucan phosphorylase OS=Rattus norvegicus OX=10116 GN=Pygm PE=1 SV=1;tr|B1WBU9|B1WBU9_RAT Alpha-1,4 glucan phosphorylase OS=Rattus norvegicus OX=10116 GN=Pygm PE=2 SV=1;sp|P09812|PYGM_RAT Glycogen phosphorylase, muscle form O	4	37	28	48.2	97.287
G3V913;P42930	tr|G3V913|G3V913_RAT Heat shock 27kDa protein 1 OS=Rattus norvegicus OX=10116 GN=Hspb1 PE=1 SV=1;sp|P42930|HSPB1_RAT Heat shock protein beta-1 OS=Rattus norvegicus OX=10116 GN=Hspb1 PE=1 SV=1	2	6	6	53.4	22.807
G3V936;Q8VHF5	tr|G3V936|G3V936_RAT Citrate synthase OS=Rattus norvegicus OX=10116 GN=Cs PE=1 SV=1;sp|Q8VHF5|CISY_RAT Citrate synthase, mitochondrial OS=Rattus norvegicus OX=10116 GN=Cs PE=1 SV=1	3	18	18	52.1	51.83
Q5BJP7;G3V9R9;P36953	tr|Q5BJP7|Q5BJP7_RAT Afm protein (Fragment) OS=Rattus norvegicus OX=10116 GN=Afm PE=2 SV=1;tr|G3V9R9|G3V9R9_RAT Afamin OS=Rattus norvegicus OX=10116 GN=Afm PE=1 SV=1;sp|P36953|AFAM_RAT Afamin OS=Rattus norvegicus OX=10116 GN=Afm PE=3 SV=1	3	2	2	5.8	52.642
G3V9U2;A0A0G2K642;P13437	tr|G3V9U2|G3V9U2_RAT 3-ketoacyl-CoA thiolase, mitochondrial OS=Rattus norvegicus OX=10116 GN=Acaa2 PE=1 SV=3;tr|A0A0G2K642|A0A0G2K642_RAT 3-ketoacyl-CoA thiolase, mitochondrial OS=Rattus norvegicus OX=10116 GN=Acaa2 PE=1 SV=1;sp|P13437|THIM_RAT 3-ketoacyl-	3	22	22	77.6	41.885
Q5BJ93;M0R5J4;P04764;Q5EB49	tr|Q5BJ93|Q5BJ93_RAT Enolase 1, (Alpha) OS=Rattus norvegicus OX=10116 GN=Eno1 PE=2 SV=2;tr|M0R5J4|M0R5J4_RAT Uncharacterized protein OS=Rattus norvegicus OX=10116 PE=3 SV=1;sp|P04764|ENOA_RAT Alpha-enolase OS=Rattus norvegicus OX=10116 GN=Eno1 PE=1 SV=4;tr	4	15	13	54.4	47.127
M0R629	tr|M0R629|M0R629_RAT Adenylosuccinate synthetase isozyme 1 OS=Rattus norvegicus OX=10116 GN=Adssl1 PE=1 SV=1	1	4	4	13.3	50.25
M0R660	tr|M0R660|M0R660_RAT Glyceraldehyde-3-phosphate dehydrogenase OS=Rattus norvegicus OX=10116 PE=1 SV=1	14	16	1	62.2	35.783
M0R757;P62630;F1M6C2	tr|M0R757|M0R757_RAT Elongation factor 1-alpha OS=Rattus norvegicus OX=10116 GN=LOC100360413 PE=3 SV=1;sp|P62630|EF1A1_RAT Elongation factor 1-alpha 1 OS=Rattus norvegicus OX=10116 GN=Eef1a1 PE=2 SV=1;tr|F1M6C2|F1M6C2_RAT Tr-type G domain-containing protei	3	8	2	29.9	50.107
M0R7G4;M0R7V3	tr|M0R7G4|M0R7G4_RAT MICOS complex subunit OS=Rattus norvegicus OX=10116 GN=Apoo PE=1 SV=2;tr|M0R7V3|M0R7V3_RAT MICOS complex subunit OS=Rattus norvegicus OX=10116 GN=Apoo PE=1 SV=2	3	3	3	16.8	22.369
M0R7S5	tr|M0R7S5|M0R7S5_RAT Perilipin 4 OS=Rattus norvegicus OX=10116 GN=Plin4 PE=4 SV=2	1	5	5	40.3	141.26
M0RA08	tr|M0RA08|M0RA08_RAT Perilipin OS=Rattus norvegicus OX=10116 GN=Plin3 PE=1 SV=1	1	1	1	4.8	47.343
M0RAM5;P04041;Q6PDW8	tr|M0RAM5|M0RAM5_RAT Glutathione peroxidase OS=Rattus norvegicus OX=10116 GN=Gpx1 PE=1 SV=1;sp|P04041|GPX1_RAT Glutathione peroxidase 1 OS=Rattus norvegicus OX=10116 GN=Gpx1 PE=1 SV=4;tr|Q6PDW8|Q6PDW8_RAT Glutathione peroxidase OS=Rattus norvegicus OX=1011	3	5	5	29	22.155
M0RAQ6;P05708	tr|M0RAQ6|M0RAQ6_RAT Hexokinase-1 OS=Rattus norvegicus OX=10116 GN=Hk1 PE=1 SV=2;sp|P05708|HXK1_RAT Hexokinase-1 OS=Rattus norvegicus OX=10116 GN=Hk1 PE=1 SV=4	4	5	5	9.1	99.556
M0RBF1;M0RBJ7;P01026	tr|M0RBF1|M0RBF1_RAT Complement C3 OS=Rattus norvegicus OX=10116 GN=C3 PE=1 SV=1;tr|M0RBJ7|M0RBJ7_RAT Complement C3 OS=Rattus norvegicus OX=10116 GN=C3 PE=1 SV=1;sp|P01026|CO3_RAT Complement C3 OS=Rattus norvegicus OX=10116 GN=C3 PE=1 SV=3	3	14	14	13.7	186.32
M0RC65	tr|M0RC65|M0RC65_RAT Cofilin 2 OS=Rattus norvegicus OX=10116 GN=Cfl2 PE=1 SV=1	1	4	1	33.1	18.709
O35077	sp|O35077|GPDA_RAT Glycerol-3-phosphate dehydrogenase [NAD(+)], cytoplasmic OS=Rattus norvegicus OX=10116 GN=Gpd1 PE=1 SV=4	1	6	6	25.5	37.452
O35115	sp|O35115|FHL2_RAT Four and a half LIM domains protein 2 OS=Rattus norvegicus OX=10116 GN=Fhl2 PE=1 SV=1	1	4	4	17.6	32.086
O35244	sp|O35244|PRDX6_RAT Peroxiredoxin-6 OS=Rattus norvegicus OX=10116 GN=Prdx6 PE=1 SV=3	1	13	13	77.7	24.818
O35303	sp|O35303|DNM1L_RAT Dynamin-1-like protein OS=Rattus norvegicus OX=10116 GN=Dnm1l PE=1 SV=1	1	3	3	8.7	83.907
O35796	sp|O35796|C1QBP_RAT Complement component 1 Q subcomponent-binding protein, mitochondrial OS=Rattus norvegicus OX=10116 GN=C1qbp PE=1 SV=2	1	2	2	14.3	30.997
O35878	sp|O35878|HSPB2_RAT Heat shock protein beta-2 OS=Rattus norvegicus OX=10116 GN=Hspb2 PE=3 SV=1	1	1	1	6	20.346
O70371;Q66HH8;P14668	tr|O70371|O70371_RAT Annexin (Fragment) OS=Rattus norvegicus OX=10116 PE=2 SV=1;tr|Q66HH8|Q66HH8_RAT Annexin OS=Rattus norvegicus OX=10116 GN=Anxa5 PE=1 SV=1;sp|P14668|ANXA5_RAT Annexin A5 OS=Rattus norvegicus OX=10116 GN=Anxa5 PE=1 SV=3	3	12	12	44.7	33.965
O88752	tr|O88752|O88752_RAT Epsilon 1 globin OS=Rattus norvegicus OX=10116 GN=Hbe1 PE=1 SV=1	1	2	1	12.2	16.104
O88767;Q5BKC3	sp|O88767|PARK7_RAT Protein/nucleic acid deglycase DJ-1 OS=Rattus norvegicus OX=10116 GN=Park7 PE=1 SV=1;tr|Q5BKC3|Q5BKC3_RAT Park7 protein OS=Rattus norvegicus OX=10116 GN=Park7 PE=1 SV=1	2	7	7	57.1	19.974
O88989	sp|O88989|MDHC_RAT Malate dehydrogenase, cytoplasmic OS=Rattus norvegicus OX=10116 GN=Mdh1 PE=1 SV=3	1	13	13	51.5	36.483
P00507	sp|P00507|AATM_RAT Aspartate aminotransferase, mitochondrial OS=Rattus norvegicus OX=10116 GN=Got2 PE=1 SV=2	1	24	24	68.6	47.314
P01836	sp|P01836|KACA_RAT Ig kappa chain C region, A allele OS=Rattus norvegicus OX=10116 PE=1 SV=1	1	4	2	67.9	11.732
P02091	sp|P02091|HBB1_RAT Hemoglobin subunit beta-1 OS=Rattus norvegicus OX=10116 GN=Hbb PE=1 SV=3	1	14	0	89.8	15.979
P02600	sp|P02600|MYL1_RAT Myosin light chain 1/3, skeletal muscle isoform OS=Rattus norvegicus OX=10116 GN=Myl1 PE=1 SV=2	1	1	1	5.8	20.679
P02770;A0A0G2JSH5	sp|P02770|ALBU_RAT Serum albumin OS=Rattus norvegicus OX=10116 GN=Alb PE=1 SV=2;tr|A0A0G2JSH5|A0A0G2JSH5_RAT Serum albumin OS=Rattus norvegicus OX=10116 GN=Alb PE=1 SV=1	2	42	38	69.7	68.73
Q68FY4;P04276	tr|Q68FY4|Q68FY4_RAT Group specific component OS=Rattus norvegicus OX=10116 GN=Gc PE=1 SV=1;sp|P04276|VTDB_RAT Vitamin D-binding protein OS=Rattus norvegicus OX=10116 GN=Gc PE=1 SV=3	2	2	2	6.7	53.518
P04636;Q0QF43	sp|P04636|MDHM_RAT Malate dehydrogenase, mitochondrial OS=Rattus norvegicus OX=10116 GN=Mdh2 PE=1 SV=2;tr|Q0QF43|Q0QF43_RAT Malate dehydrogenase (Fragment) OS=Rattus norvegicus OX=10116 GN=MDH2 PE=2 SV=1	2	19	19	67.8	35.683
P04639	sp|P04639|APOA1_RAT Apolipoprotein A-I OS=Rattus norvegicus OX=10116 GN=Apoa1 PE=1 SV=2	1	7	7	34.4	30.062
P04692;A0A0G2K7F7;A0A0G2JX64;Q91XN6;Q63607;Q63583;Q91XN7;A0A0G2JSQ4;Q923Z2	sp|P04692|TPM1_RAT Tropomyosin alpha-1 chain OS=Rattus norvegicus OX=10116 GN=Tpm1 PE=1 SV=3;tr|A0A0G2K7F7|A0A0G2K7F7_RAT Tropomyosin alpha-1 chain OS=Rattus norvegicus OX=10116 GN=Tpm1 PE=1 SV=1;tr|A0A0G2JX64|A0A0G2JX64_RAT Tropomyosin 1, alpha, isoform C	15	19	10	54.9	32.68
P04762	sp|P04762|CATA_RAT Catalase OS=Rattus norvegicus OX=10116 GN=Cat PE=1 SV=3	1	2	2	7.6	59.756
P04785	sp|P04785|PDIA1_RAT Protein disulfide-isomerase OS=Rattus norvegicus OX=10116 GN=P4hb PE=1 SV=2	1	1	1	5.9	56.951
P04797;M0R590;D3ZGY4;Q0QEU1;E9PTN6	sp|P04797|G3P_RAT Glyceraldehyde-3-phosphate dehydrogenase OS=Rattus norvegicus OX=10116 GN=Gapdh PE=1 SV=3;tr|M0R590|M0R590_RAT Glyceraldehyde-3-phosphate dehydrogenase OS=Rattus norvegicus OX=10116 GN=LOC108351137 PE=3 SV=1;tr|D3ZGY4|D3ZGY4_RAT Glycerald	11	18	3	76.9	35.828
P05065;Q6AY07	sp|P05065|ALDOA_RAT Fructose-bisphosphate aldolase A OS=Rattus norvegicus OX=10116 GN=Aldoa PE=1 SV=2;tr|Q6AY07|Q6AY07_RAT Fructose-bisphosphate aldolase OS=Rattus norvegicus OX=10116 GN=Aldoart2 PE=2 SV=1	6	22	22	76.9	39.351
P05197;Q8K1G4	sp|P05197|EF2_RAT Elongation factor 2 OS=Rattus norvegicus OX=10116 GN=Eef2 PE=1 SV=4;tr|Q8K1G4|Q8K1G4_RAT Elongation factor-2 (Fragment) OS=Rattus norvegicus OX=10116 GN=Ef-2 PE=4 SV=1	2	13	13	23.3	95.283
P05545	sp|P05545|SPA3K_RAT Serine protease inhibitor A3K OS=Rattus norvegicus OX=10116 GN=Serpina3k PE=1 SV=3	1	8	1	27.2	46.561
P05942	sp|P05942|S10A4_RAT Protein S100-A4 OS=Rattus norvegicus OX=10116 GN=S100a4 PE=2 SV=1	1	1	1	16.8	11.776
P06685	sp|P06685|AT1A1_RAT Sodium/potassium-transporting ATPase subunit alpha-1 OS=Rattus norvegicus OX=10116 GN=Atp1a1 PE=1 SV=1	11	16	16	22.7	113.05
P06761	sp|P06761|BIP_RAT Endoplasmic reticulum chaperone BiP OS=Rattus norvegicus OX=10116 GN=Hspa5 PE=1 SV=1	1	5	3	10.7	72.346
P07335	sp|P07335|KCRB_RAT Creatine kinase B-type OS=Rattus norvegicus OX=10116 GN=Ckb PE=1 SV=2	1	12	11	52.2	42.725
P07340;A0A096MJI9	sp|P07340|AT1B1_RAT Sodium/potassium-transporting ATPase subunit beta-1 OS=Rattus norvegicus OX=10116 GN=Atp1b1 PE=1 SV=1;tr|A0A096MJI9|A0A096MJI9_RAT Sodium/potassium-transporting ATPase subunit beta (Fragment) OS=Rattus norvegicus OX=10116 GN=Atp1b1 PE=1	2	4	4	16.1	35.201
P07483	sp|P07483|FABPH_RAT Fatty acid-binding protein, heart OS=Rattus norvegicus OX=10116 GN=Fabp3 PE=1 SV=2	1	8	8	54.1	14.775
Q6LDS4;P07632;Q6PEC5	tr|Q6LDS4|Q6LDS4_RAT Superoxide dismutase [Cu-Zn] OS=Rattus norvegicus OX=10116 PE=2 SV=1;sp|P07632|SODC_RAT Superoxide dismutase [Cu-Zn] OS=Rattus norvegicus OX=10116 GN=Sod1 PE=1 SV=2;tr|Q6PEC5|Q6PEC5_RAT Sod_Cu domain-containing protein (Fragment) OS=Ra	3	5	5	39.5	15.709
P07633	sp|P07633|PCCB_RAT Propionyl-CoA carboxylase beta chain, mitochondrial OS=Rattus norvegicus OX=10116 GN=Pccb PE=2 SV=1	1	7	1	18.5	58.626
P07895	sp|P07895|SODM_RAT Superoxide dismutase [Mn], mitochondrial OS=Rattus norvegicus OX=10116 GN=Sod2 PE=1 SV=2	2	9	9	45.9	24.674
P07943	sp|P07943|ALDR_RAT Aldo-keto reductase family 1 member B1 OS=Rattus norvegicus OX=10116 GN=Akr1b1 PE=1 SV=3	3	15	15	62	35.797
P08461	sp|P08461|ODP2_RAT Dihydrolipoyllysine-residue acetyltransferase component of pyruvate dehydrogenase complex, mitochondrial OS=Rattus norvegicus OX=10116 GN=Dlat PE=1 SV=3	1	18	18	38.6	67.165
P08733;D3Z9K3	sp|P08733|MLRV_RAT Myosin regulatory light chain 2, ventricular/cardiac muscle isoform OS=Rattus norvegicus OX=10116 GN=Myl2 PE=1 SV=2;tr|D3Z9K3|D3Z9K3_RAT Myosin regulatory light chain 2, ventricular/cardiac muscle isoform OS=Rattus norvegicus OX=10116 GN	3	14	14	87.3	18.88
Q6LCA5;P09456	tr|Q6LCA5|Q6LCA5_RAT cAMP-dependent protein kinase type I regulatory subunit (Fragment) OS=Rattus norvegicus OX=10116 PE=2 SV=1;sp|P09456|KAP0_RAT cAMP-dependent protein kinase type I-alpha regulatory subunit OS=Rattus norvegicus OX=10116 GN=Prkar1a PE=1 S	2	2	2	16.8	28.2
P0DN35	sp|P0DN35|NDUB1_RAT NADH dehydrogenase [ubiquinone] 1 beta subcomplex subunit 1 OS=Rattus norvegicus OX=10116 GN=Ndufb1 PE=3 SV=1	1	2	2	31.6	6.9981
P0DP31;P0DP30;P0DP29;Q5U206	sp|P0DP31|CALM3_RAT Calmodulin-3 OS=Rattus norvegicus OX=10116 GN=Calm3 PE=1 SV=1;sp|P0DP30|CALM2_RAT Calmodulin-2 OS=Rattus norvegicus OX=10116 GN=Calm2 PE=1 SV=1;sp|P0DP29|CALM1_RAT Calmodulin-1 OS=Rattus norvegicus OX=10116 GN=Calm1 PE=1 SV=1;sp|Q5U206|	4	1	1	6	16.837
P10111;A0A0G2K1P0;A0A0G2K2E4	sp|P10111|PPIA_RAT Peptidyl-prolyl cis-trans isomerase A OS=Rattus norvegicus OX=10116 GN=Ppia PE=1 SV=2;tr|A0A0G2K1P0|A0A0G2K1P0_RAT Peptidyl-prolyl cis-trans isomerase OS=Rattus norvegicus OX=10116 GN=Ppia PE=1 SV=1;tr|A0A0G2K2E4|A0A0G2K2E4_RAT Peptidyl-	3	5	5	36	17.874
P10860	sp|P10860|DHE3_RAT Glutamate dehydrogenase 1, mitochondrial OS=Rattus norvegicus OX=10116 GN=Glud1 PE=1 SV=2	2	10	10	24.4	61.415
P10888	sp|P10888|COX41_RAT Cytochrome c oxidase subunit 4 isoform 1, mitochondrial OS=Rattus norvegicus OX=10116 GN=Cox4i1 PE=1 SV=1	1	8	8	47.9	19.514
Q6TXF3;P11030	tr|Q6TXF3|Q6TXF3_RAT Acyl-CoA-binding protein OS=Rattus norvegicus OX=10116 GN=Dbi PE=1 SV=1;sp|P11030|ACBP_RAT Acyl-CoA-binding protein OS=Rattus norvegicus OX=10116 GN=Dbi PE=1 SV=3	2	2	2	5.7	66.449
P11232;R4GNK3	sp|P11232|THIO_RAT Thioredoxin OS=Rattus norvegicus OX=10116 GN=Txn PE=1 SV=2;tr|R4GNK3|R4GNK3_RAT Thioredoxin OS=Rattus norvegicus OX=10116 GN=Txn1 PE=1 SV=1	2	3	3	29.5	11.673
P11240	sp|P11240|COX5A_RAT Cytochrome c oxidase subunit 5A, mitochondrial OS=Rattus norvegicus OX=10116 GN=Cox5a PE=1 SV=1	1	8	8	53.4	16.129
P11507;Q71UZ2	sp|P11507|AT2A2_RAT Sarcoplasmic/endoplasmic reticulum calcium ATPase 2 OS=Rattus norvegicus OX=10116 GN=Atp2a2 PE=1 SV=1;tr|Q71UZ2|Q71UZ2_RAT Sarco/endoplasmic reticulum Ca2+-ATPase (Fragment) OS=Rattus norvegicus OX=10116 PE=2 SV=1	9	45	27	50.9	114.77
P11530	sp|P11530|DMD_RAT Dystrophin OS=Rattus norvegicus OX=10116 GN=Dmd PE=1 SV=2	2	12	12	5.7	425.82
P11762	sp|P11762|LEG1_RAT Galectin-1 OS=Rattus norvegicus OX=10116 GN=Lgals1 PE=1 SV=2	1	6	6	58.5	14.857
P11951	sp|P11951|CX6C2_RAT Cytochrome c oxidase subunit 6C-2 OS=Rattus norvegicus OX=10116 GN=Cox6c2 PE=1 SV=3	4	5	5	61.8	8.4548
P11980;Q6P7S0;A0A0G2JVG3;M0RD14	sp|P11980|KPYM_RAT Pyruvate kinase PKM OS=Rattus norvegicus OX=10116 GN=Pkm PE=1 SV=3;tr|Q6P7S0|Q6P7S0_RAT Pyruvate kinase OS=Rattus norvegicus OX=10116 PE=2 SV=1;tr|A0A0G2JVG3|A0A0G2JVG3_RAT Pyruvate kinase OS=Rattus norvegicus OX=10116 GN=Pkm PE=1 SV=1;t	4	28	27	61.8	57.817
P12007	sp|P12007|IVD_RAT Isovaleryl-CoA dehydrogenase, mitochondrial OS=Rattus norvegicus OX=10116 GN=Ivd PE=1 SV=2	1	11	11	38	46.435
P12075	sp|P12075|COX5B_RAT Cytochrome c oxidase subunit 5B, mitochondrial OS=Rattus norvegicus OX=10116 GN=Cox5b PE=1 SV=2	1	5	5	47.3	13.915
P12346;Q7TMC7;A0A0G2QC06;Q7TP24	sp|P12346|TRFE_RAT Serotransferrin OS=Rattus norvegicus OX=10116 GN=Tf PE=1 SV=3;tr|Q7TMC7|Q7TMC7_RAT Ab2-417 OS=Rattus norvegicus OX=10116 PE=2 SV=1;tr|A0A0G2QC06|A0A0G2QC06_RAT Serotransferrin OS=Rattus norvegicus OX=10116 GN=Tf PE=1 SV=1;tr|Q7TP24|Q7TP2	10	28	28	45.6	76.394
P13221	sp|P13221|AATC_RAT Aspartate aminotransferase, cytoplasmic OS=Rattus norvegicus OX=10116 GN=Got1 PE=1 SV=3	1	22	22	74.3	46.428
P13803	sp|P13803|ETFA_RAT Electron transfer flavoprotein subunit alpha, mitochondrial OS=Rattus norvegicus OX=10116 GN=Etfa PE=1 SV=4	1	17	17	63.4	34.951
P14046;D4AA52;A0A0G2K926	sp|P14046|A1I3_RAT Alpha-1-inhibitor 3 OS=Rattus norvegicus OX=10116 GN=A1i3 PE=1 SV=1;tr|D4AA52|D4AA52_RAT Murinoglobulin-1 OS=Rattus norvegicus OX=10116 GN=LOC297568 PE=1 SV=3;tr|A0A0G2K926|A0A0G2K926_RAT Murinoglobulin-1 OS=Rattus norvegicus OX=10116 GN	7	21	5	19.2	163.77
P14408	sp|P14408|FUMH_RAT Fumarate hydratase, mitochondrial OS=Rattus norvegicus OX=10116 GN=Fh PE=1 SV=2	1	16	16	49.7	54.464
P14480	sp|P14480|FIBB_RAT Fibrinogen beta chain OS=Rattus norvegicus OX=10116 GN=Fgb PE=1 SV=4	1	3	3	12.1	54.235
P14604	sp|P14604|ECHM_RAT Enoyl-CoA hydratase, mitochondrial OS=Rattus norvegicus OX=10116 GN=Echs1 PE=1 SV=1	1	6	6	28.3	31.516
P14669	sp|P14669|ANXA3_RAT Annexin A3 OS=Rattus norvegicus OX=10116 GN=Anxa3 PE=1 SV=4	1	3	3	12.7	36.363
P15429	sp|P15429|ENOB_RAT Beta-enolase OS=Rattus norvegicus OX=10116 GN=Eno3 PE=1 SV=3	2	13	11	44	47.013
P15650	sp|P15650|ACADL_RAT Long-chain specific acyl-CoA dehydrogenase, mitochondrial OS=Rattus norvegicus OX=10116 GN=Acadl PE=1 SV=1	1	21	21	52.3	47.872
Q6IMX3;P15651	tr|Q6IMX3|Q6IMX3_RAT Acetyl-Coenzyme A dehydrogenase, short chain, isoform CRA_a OS=Rattus norvegicus OX=10116 GN=Acads PE=1 SV=1;sp|P15651|ACADS_RAT Short-chain specific acyl-CoA dehydrogenase, mitochondrial OS=Rattus norvegicus OX=10116 GN=Acads PE=1 SV=	2	13	13	44.2	44.967
P15999;F1LP05;A0A0G2K099	sp|P15999|ATPA_RAT ATP synthase subunit alpha, mitochondrial OS=Rattus norvegicus OX=10116 GN=Atp5f1a PE=1 SV=2;tr|F1LP05|F1LP05_RAT ATP synthase subunit alpha OS=Rattus norvegicus OX=10116 GN=Atp5f1a PE=1 SV=1;tr|A0A0G2K099|A0A0G2K099_RAT Uncharacterized	3	30	30	63.1	59.753
P16290	sp|P16290|PGAM2_RAT Phosphoglycerate mutase 2 OS=Rattus norvegicus OX=10116 GN=Pgam2 PE=1 SV=2	1	15	12	72.3	28.755
P16409	sp|P16409|MYL3_RAT Myosin light chain 3 OS=Rattus norvegicus OX=10116 GN=Myl3 PE=1 SV=2	7	9	9	54.5	22.156
P16617	sp|P16617|PGK1_RAT Phosphoglycerate kinase 1 OS=Rattus norvegicus OX=10116 GN=Pgk1 PE=1 SV=2	4	21	21	64	44.538
P17764	sp|P17764|THIL_RAT Acetyl-CoA acetyltransferase, mitochondrial OS=Rattus norvegicus OX=10116 GN=Acat1 PE=1 SV=1	1	14	14	46	44.695
P18163	sp|P18163|ACSL1_RAT Long-chain-fatty-acid--CoA ligase 1 OS=Rattus norvegicus OX=10116 GN=Acsl1 PE=1 SV=1	4	29	29	49.2	78.178
P18886;G3V7N5	sp|P18886|CPT2_RAT Carnitine O-palmitoyltransferase 2, mitochondrial OS=Rattus norvegicus OX=10116 GN=Cpt2 PE=1 SV=1;tr|G3V7N5|G3V7N5_RAT Carnitine O-palmitoyltransferase 2, mitochondrial OS=Rattus norvegicus OX=10116 GN=Cpt2 PE=1 SV=1	2	11	11	24	74.109
P19234	sp|P19234|NDUV2_RAT NADH dehydrogenase [ubiquinone] flavoprotein 2, mitochondrial OS=Rattus norvegicus OX=10116 GN=Ndufv2 PE=1 SV=2	1	7	7	32.3	27.378
P19511	sp|P19511|AT5F1_RAT ATP synthase F(0) complex subunit B1, mitochondrial OS=Rattus norvegicus OX=10116 GN=Atp5pb PE=1 SV=1	1	10	10	44.1	28.868
P19804;Q05982	sp|P19804|NDKB_RAT Nucleoside diphosphate kinase B OS=Rattus norvegicus OX=10116 GN=Nme2 PE=1 SV=1;sp|Q05982|NDKA_RAT Nucleoside diphosphate kinase A OS=Rattus norvegicus OX=10116 GN=Nme1 PE=1 SV=1	4	8	8	68.4	17.283
P20059	sp|P20059|HEMO_RAT Hemopexin OS=Rattus norvegicus OX=10116 GN=Hpx PE=1 SV=3	1	10	10	25.7	51.35
P20070	sp|P20070|NB5R3_RAT NADH-cytochrome b5 reductase 3 OS=Rattus norvegicus OX=10116 GN=Cyb5r3 PE=1 SV=2	1	1	1	4	34.174
P20761	sp|P20761|IGG2B_RAT Ig gamma-2B chain C region OS=Rattus norvegicus OX=10116 GN=Igh-1a PE=1 SV=1	1	3	3	13.8	36.497
P20788	sp|P20788|UCRI_RAT Cytochrome b-c1 complex subunit Rieske, mitochondrial OS=Rattus norvegicus OX=10116 GN=Uqcrfs1 PE=1 SV=2	1	13	13	50.4	29.445
P21571	sp|P21571|ATP5J_RAT ATP synthase-coupling factor 6, mitochondrial OS=Rattus norvegicus OX=10116 GN=Atp5pf PE=1 SV=1	1	6	6	50	12.494
P21913	sp|P21913|SDHB_RAT Succinate dehydrogenase [ubiquinone] iron-sulfur subunit, mitochondrial OS=Rattus norvegicus OX=10116 GN=Sdhb PE=2 SV=2	1	9	9	29.4	31.83
P23693	sp|P23693|TNNI3_RAT Troponin I, cardiac muscle OS=Rattus norvegicus OX=10116 GN=Tnni3 PE=1 SV=2	1	9	9	49.8	24.159
P23928	sp|P23928|CRYAB_RAT Alpha-crystallin B chain OS=Rattus norvegicus OX=10116 GN=Cryab PE=1 SV=1	1	11	11	62.9	20.089
Q68G41;P23965	tr|Q68G41|Q68G41_RAT Dodecenoyl-Coenzyme A delta isomerase (3,2 trans-enoyl-Coenzyme A isomerase) OS=Rattus norvegicus OX=10116 GN=Eci1 PE=1 SV=1;sp|P23965|ECI1_RAT Enoyl-CoA delta isomerase 1, mitochondrial OS=Rattus norvegicus OX=10116 GN=Eci1 PE=1 SV=1	4	11	11	45.7	32.264
P24090;F1LM19;Q7TP75	sp|P24090|FETUA_RAT Alpha-2-HS-glycoprotein OS=Rattus norvegicus OX=10116 GN=Ahsg PE=1 SV=2;tr|F1LM19|F1LM19_RAT Uncharacterized protein OS=Rattus norvegicus OX=10116 PE=1 SV=3;tr|Q7TP75|Q7TP75_RAT Aa2-066 OS=Rattus norvegicus OX=10116 PE=1 SV=1	3	5	5	25.6	37.982
Q6P6T6;P24268	tr|Q6P6T6|Q6P6T6_RAT Cathepsin D OS=Rattus norvegicus OX=10116 GN=Ctsd PE=1 SV=1;sp|P24268|CATD_RAT Cathepsin D OS=Rattus norvegicus OX=10116 GN=Ctsd PE=1 SV=1	2	3	3	9.8	44.622
P25113	sp|P25113|PGAM1_RAT Phosphoglycerate mutase 1 OS=Rattus norvegicus OX=10116 GN=Pgam1 PE=1 SV=4	2	10	7	61.4	28.832
Q6GT74;P26453	tr|Q6GT74|Q6GT74_RAT Basigin OS=Rattus norvegicus OX=10116 GN=Bsg PE=2 SV=1;sp|P26453|BASI_RAT Basigin OS=Rattus norvegicus OX=10116 GN=Bsg PE=1 SV=2	2	3	3	14	29.585
P26772;A0A0G2JTG1;P97601	sp|P26772|CH10_RAT 10 kDa heat shock protein, mitochondrial OS=Rattus norvegicus OX=10116 GN=Hspe1 PE=1 SV=3;tr|A0A0G2JTG1|A0A0G2JTG1_RAT 10 kDa heat shock protein, mitochondrial OS=Rattus norvegicus OX=10116 GN=Hspe1 PE=1 SV=1;tr|P97601|P97601_RAT Chapero	3	6	6	59.8	10.902
P27139	sp|P27139|CAH2_RAT Carbonic anhydrase 2 OS=Rattus norvegicus OX=10116 GN=Ca2 PE=1 SV=2	1	5	5	26.9	29.113
Q6LDG5;P27605	tr|Q6LDG5|Q6LDG5_RAT Hypoxanthine phosphoribosyltransferase (Fragment) OS=Rattus norvegicus OX=10116 PE=2 SV=1;sp|P27605|HPRT_RAT Hypoxanthine-guanine phosphoribosyltransferase OS=Rattus norvegicus OX=10116 GN=Hprt1 PE=1 SV=1	2	5	5	35	17.883
P29266	sp|P29266|3HIDH_RAT 3-hydroxyisobutyrate dehydrogenase, mitochondrial OS=Rattus norvegicus OX=10116 GN=Hibadh PE=1 SV=3	1	7	7	32.8	35.302
Q6P2A5;P29411	tr|Q6P2A5|Q6P2A5_RAT GTP:AMP phosphotransferase AK3, mitochondrial OS=Rattus norvegicus OX=10116 GN=Ak3 PE=1 SV=1;sp|P29411|KAD3_RAT GTP:AMP phosphotransferase AK3, mitochondrial OS=Rattus norvegicus OX=10116 GN=Ak3 PE=2 SV=2	2	1	1	6.6	25.494
P29418;M0R601	sp|P29418|ATP5E_RAT ATP synthase subunit epsilon, mitochondrial OS=Rattus norvegicus OX=10116 GN=Atp5f1e PE=1 SV=2;tr|M0R601|M0R601_RAT Uncharacterized protein OS=Rattus norvegicus OX=10116 PE=4 SV=2	2	2	2	29.4	5.7667
P29419	sp|P29419|ATP5I_RAT ATP synthase subunit e, mitochondrial OS=Rattus norvegicus OX=10116 GN=Atp5me PE=1 SV=3	1	5	5	62	8.2545
P31044	sp|P31044|PEBP1_RAT Phosphatidylethanolamine-binding protein 1 OS=Rattus norvegicus OX=10116 GN=Pebp1 PE=1 SV=3	1	9	9	74.3	20.801
P31399	sp|P31399|ATP5H_RAT ATP synthase subunit d, mitochondrial OS=Rattus norvegicus OX=10116 GN=Atp5pd PE=1 SV=3	2	11	11	80.1	18.763
P32551	sp|P32551|QCR2_RAT Cytochrome b-c1 complex subunit 2, mitochondrial OS=Rattus norvegicus OX=10116 GN=Uqcrc2 PE=1 SV=2	1	20	20	65.9	48.396
P34058;A0A0G2K793	sp|P34058|HS90B_RAT Heat shock protein HSP 90-beta OS=Rattus norvegicus OX=10116 GN=Hsp90ab1 PE=1 SV=4;tr|A0A0G2K793|A0A0G2K793_RAT Heat shock protein HSP 90-beta OS=Rattus norvegicus OX=10116 GN=Hsp90ab1 PE=1 SV=1	5	15	10	27.8	83.28
Q6PCU0;Q6QI09;P35435	tr|Q6PCU0|Q6PCU0_RAT ATP synthase subunit gamma OS=Rattus norvegicus OX=10116 GN=Atp5f1c PE=1 SV=1;tr|Q6QI09|Q6QI09_RAT LRRGT00199 OS=Rattus norvegicus OX=10116 GN=Taf3 PE=1 SV=1;sp|P35435|ATPG_RAT ATP synthase subunit gamma, mitochondrial OS=Rattus norveg	3	9	9	38.6	32.996
P35467	sp|P35467|S10A1_RAT Protein S100-A1 OS=Rattus norvegicus OX=10116 GN=S100a1 PE=1 SV=3	1	1	1	16	10.56
P36201	sp|P36201|CRIP2_RAT Cysteine-rich protein 2 OS=Rattus norvegicus OX=10116 GN=Crip2 PE=2 SV=1	2	3	3	26.9	22.696
P36972	sp|P36972|APT_RAT Adenine phosphoribosyltransferase OS=Rattus norvegicus OX=10116 GN=Aprt PE=1 SV=1	1	4	4	37.8	19.546
P38718	sp|P38718|MPC2_RAT Mitochondrial pyruvate carrier 2 OS=Rattus norvegicus OX=10116 GN=Mpc2 PE=2 SV=1	1	5	5	36.2	14.258
P39069;A0A0G2K7Q6	sp|P39069|KAD1_RAT Adenylate kinase isoenzyme 1 OS=Rattus norvegicus OX=10116 GN=Ak1 PE=1 SV=3;tr|A0A0G2K7Q6|A0A0G2K7Q6_RAT Uncharacterized protein OS=Rattus norvegicus OX=10116 PE=3 SV=1	3	10	10	62.9	21.584
P40307	sp|P40307|PSB2_RAT Proteasome subunit beta type-2 OS=Rattus norvegicus OX=10116 GN=Psmb2 PE=1 SV=1	1	1	1	5.5	22.912
Q8R4A2;Q2IBC6;P41350;Q3MHT6;A2VCW2;B1WBN8	tr|Q8R4A2|Q8R4A2_RAT Caveolin 1 (Fragment) OS=Rattus norvegicus OX=10116 PE=4 SV=1;tr|Q2IBC6|Q2IBC6_RAT Caveolin OS=Rattus norvegicus OX=10116 GN=Cav1 PE=1 SV=1;sp|P41350|CAV1_RAT Caveolin-1 OS=Rattus norvegicus OX=10116 GN=Cav1 PE=1 SV=3;tr|Q3MHT6|Q3MHT6_	6	4	3	63.1	7.4282
Q0QER8;P41562	tr|Q0QER8|Q0QER8_RAT Isocitrate dehydrogenase 1 (Fragment) OS=Rattus norvegicus OX=10116 GN=IDH1 PE=2 SV=1;sp|P41562|IDHC_RAT Isocitrate dehydrogenase [NADP] cytoplasmic OS=Rattus norvegicus OX=10116 GN=Idh1 PE=1 SV=1	2	3	1	9.5	42.655
Q5XIJ3;P41565	tr|Q5XIJ3|Q5XIJ3_RAT Isocitrate dehydrogenase [NAD] subunit, mitochondrial OS=Rattus norvegicus OX=10116 GN=Idh3g PE=1 SV=1;sp|P41565|IDHG1_RAT Isocitrate dehydrogenase [NAD] subunit gamma 1, mitochondrial OS=Rattus norvegicus OX=10116 GN=Idh3g PE=1 SV=2	2	6	6	28.5	42.85
P42123	sp|P42123|LDHB_RAT L-lactate dehydrogenase B chain OS=Rattus norvegicus OX=10116 GN=Ldhb PE=1 SV=2	1	19	17	61.7	36.612
P46462	sp|P46462|TERA_RAT Transitional endoplasmic reticulum ATPase OS=Rattus norvegicus OX=10116 GN=Vcp PE=1 SV=3	1	8	8	13.8	89.348
P47942	sp|P47942|DPYL2_RAT Dihydropyrimidinase-related protein 2 OS=Rattus norvegicus OX=10116 GN=Dpysl2 PE=1 SV=1	1	2	2	8	62.277
Q6IMZ3;P48037	tr|Q6IMZ3|Q6IMZ3_RAT Annexin OS=Rattus norvegicus OX=10116 GN=Anxa6 PE=1 SV=1;sp|P48037|ANXA6_RAT Annexin A6 OS=Rattus norvegicus OX=10116 GN=Anxa6 PE=1 SV=2	2	7	7	11.4	75.755
P48500;A0A0G2JWJ4;Q6SA19;A0A0G2JWU1	sp|P48500|TPIS_RAT Triosephosphate isomerase OS=Rattus norvegicus OX=10116 GN=Tpi1 PE=1 SV=2;tr|A0A0G2JWJ4|A0A0G2JWJ4_RAT Triosephosphate isomerase OS=Rattus norvegicus OX=10116 GN=LOC100911515 PE=1 SV=1;tr|Q6SA19|Q6SA19_RAT Triosephosphate isomerase OS=Ra	4	15	15	83.5	26.849
Q6P725;P48675	tr|Q6P725|Q6P725_RAT Desmin OS=Rattus norvegicus OX=10116 GN=Des PE=1 SV=1;sp|P48675|DESM_RAT Desmin OS=Rattus norvegicus OX=10116 GN=Des PE=1 SV=2	2	9	7	23.7	53.422
P50398;Q5BK95	sp|P50398|GDIA_RAT Rab GDP dissociation inhibitor alpha OS=Rattus norvegicus OX=10116 GN=Gdi1 PE=1 SV=1;tr|Q5BK95|Q5BK95_RAT Rab GDP dissociation inhibitor OS=Rattus norvegicus OX=10116 GN=Gdi1 PE=2 SV=1	2	2	1	6	50.536
P50399	sp|P50399|GDIB_RAT Rab GDP dissociation inhibitor beta OS=Rattus norvegicus OX=10116 GN=Gdi2 PE=1 SV=2	1	3	2	8.5	50.537
P51638	sp|P51638|CAV3_RAT Caveolin-3 OS=Rattus norvegicus OX=10116 GN=Cav3 PE=1 SV=1	1	2	1	14.6	17.402
P51886	sp|P51886|LUM_RAT Lumican OS=Rattus norvegicus OX=10116 GN=Lum PE=1 SV=1	1	1	1	5.3	38.279
P52287;Q91XL4;Q45QL4;Q45QL2;Q45QL6;P54313;P54311;O35353	sp|P52287|GBB3_RAT Guanine nucleotide-binding protein G(I)/G(S)/G(T) subunit beta-3 OS=Rattus norvegicus OX=10116 GN=Gnb3 PE=1 SV=1;tr|Q91XL4|Q91XL4_RAT G-protein beta-2 subunit (Fragment) OS=Rattus norvegicus OX=10116 PE=2 SV=1;tr|Q45QL4|Q45QL4_RAT Guanin	8	2	2	8.5	37.18
P53987	sp|P53987|MOT1_RAT Monocarboxylate transporter 1 OS=Rattus norvegicus OX=10116 GN=Slc16a1 PE=1 SV=1	1	2	2	7.7	53.238
P56571	sp|P56571|ES1_RAT ES1 protein homolog, mitochondrial OS=Rattus norvegicus OX=10116 PE=1 SV=2	1	10	10	56	28.172
P56574;A0A0G2JUF6	sp|P56574|IDHP_RAT Isocitrate dehydrogenase [NADP], mitochondrial OS=Rattus norvegicus OX=10116 GN=Idh2 PE=1 SV=2;tr|A0A0G2JUF6|A0A0G2JUF6_RAT Isocitrate dehydrogenase [NADP] OS=Rattus norvegicus OX=10116 GN=Idh2 PE=1 SV=1	3	28	26	59.5	50.967
P56741	sp|P56741|MYPC_RAT Myosin-binding protein C, cardiac-type OS=Rattus norvegicus OX=10116 GN=Mybpc3 PE=1 SV=2	2	55	55	58.1	140.76
P61016	sp|P61016|PPLA_RAT Cardiac phospholamban OS=Rattus norvegicus OX=10116 GN=Pln PE=1 SV=1	1	2	2	38.5	6.0945
P61983	sp|P61983|1433G_RAT 14-3-3 protein gamma OS=Rattus norvegicus OX=10116 GN=Ywhag PE=1 SV=2	1	7	4	36	28.302
P62076	sp|P62076|TIM13_RAT Mitochondrial import inner membrane translocase subunit Tim13 OS=Rattus norvegicus OX=10116 GN=Timm13 PE=3 SV=1	1	3	3	36.8	10.458
P62260	sp|P62260|1433E_RAT 14-3-3 protein epsilon OS=Rattus norvegicus OX=10116 GN=Ywhae PE=1 SV=1	5	10	8	46.7	29.174
P62329	sp|P62329|TYB4_RAT Thymosin beta-4 OS=Rattus norvegicus OX=10116 GN=Tmsb4x PE=1 SV=2	1	1	1	25	5.0526
P62632	sp|P62632|EF1A2_RAT Elongation factor 1-alpha 2 OS=Rattus norvegicus OX=10116 GN=Eef1a2 PE=1 SV=1	1	16	10	56.6	50.454
P62804	sp|P62804|H4_RAT Histone H4 OS=Rattus norvegicus OX=10116 GN=Hist1h4b PE=1 SV=2	1	5	5	50.5	11.367
Q62636;P62836	sp|Q62636|RAP1B_RAT Ras-related protein Rap-1b OS=Rattus norvegicus OX=10116 GN=Rap1b PE=1 SV=2;sp|P62836|RAP1A_RAT Ras-related protein Rap-1A OS=Rattus norvegicus OX=10116 GN=Rap1a PE=1 SV=1	2	1	1	6.5	20.798
P62963	sp|P62963|PROF1_RAT Profilin-1 OS=Rattus norvegicus OX=10116 GN=Pfn1 PE=1 SV=2	2	5	5	55	14.957
P63018;D4A4S3;M0R8M9;M0RCB1;F1LZI1;A0A0G2JVI3	sp|P63018|HSP7C_RAT Heat shock cognate 71 kDa protein OS=Rattus norvegicus OX=10116 GN=Hspa8 PE=1 SV=1;tr|D4A4S3|D4A4S3_RAT Heat shock cognate 71 kDa protein OS=Rattus norvegicus OX=10116 GN=Hspa8 PE=3 SV=3;tr|M0R8M9|M0R8M9_RAT Uncharacterized protein OS=R	12	20	18	39.3	70.87
P63029	sp|P63029|TCTP_RAT Translationally-controlled tumor protein OS=Rattus norvegicus OX=10116 GN=Tpt1 PE=1 SV=1	1	2	2	14	19.462
P63031	sp|P63031|MPC1_RAT Mitochondrial pyruvate carrier 1 OS=Rattus norvegicus OX=10116 GN=Mpc1 PE=3 SV=1	1	2	2	31.2	12.454
P67779	sp|P67779|PHB_RAT Prohibitin OS=Rattus norvegicus OX=10116 GN=Phb PE=1 SV=1	2	10	10	51.1	29.82
P68035;A0A0G2K4M6;B0BMT0;P62738;P63269;P68136	sp|P68035|ACTC_RAT Actin, alpha cardiac muscle 1 OS=Rattus norvegicus OX=10116 GN=Actc1 PE=2 SV=1;tr|A0A0G2K4M6|A0A0G2K4M6_RAT Actin, aortic smooth muscle OS=Rattus norvegicus OX=10116 GN=Acta2 PE=3 SV=1;tr|B0BMT0|B0BMT0_RAT RCG47746, isoform CRA_a OS=Ratt	6	18	9	67.4	42.019
P68255	sp|P68255|1433T_RAT 14-3-3 protein theta OS=Rattus norvegicus OX=10116 GN=Ywhaq PE=1 SV=1	1	3	1	11.8	27.778
P69897	sp|P69897|TBB5_RAT Tubulin beta-5 chain OS=Rattus norvegicus OX=10116 GN=Tubb5 PE=1 SV=1	1	18	2	59.7	49.67
P70470	sp|P70470|LYPA1_RAT Acyl-protein thioesterase 1 OS=Rattus norvegicus OX=10116 GN=Lypla1 PE=1 SV=1	1	2	2	17.4	24.708
P70565;Q6P0K8	tr|P70565|P70565_RAT Plakoglobin OS=Rattus norvegicus OX=10116 PE=2 SV=1;sp|Q6P0K8|PLAK_RAT Junction plakoglobin OS=Rattus norvegicus OX=10116 GN=Jup PE=1 SV=1	4	5	5	11.4	81.777
Q5RKK3;P80299	tr|Q5RKK3|Q5RKK3_RAT Bifunctional epoxide hydrolase 2 OS=Rattus norvegicus OX=10116 GN=Ephx2 PE=1 SV=1;sp|P80299|HYES_RAT Bifunctional epoxide hydrolase 2 OS=Rattus norvegicus OX=10116 GN=Ephx2 PE=1 SV=1	2	1	1	3.6	62.328
P80432	sp|P80432|COX7C_RAT Cytochrome c oxidase subunit 7C, mitochondrial OS=Rattus norvegicus OX=10116 GN=Cox7c PE=1 SV=2	1	2	2	28.6	7.3746
P81155	sp|P81155|VDAC2_RAT Voltage-dependent anion-selective channel protein 2 OS=Rattus norvegicus OX=10116 GN=Vdac2 PE=1 SV=2	1	10	9	45.1	31.745
P82995	sp|P82995|HS90A_RAT Heat shock protein HSP 90-alpha OS=Rattus norvegicus OX=10116 GN=Hsp90aa1 PE=1 SV=3	1	6	2	10.4	84.814
P84817	sp|P84817|FIS1_RAT Mitochondrial fission 1 protein OS=Rattus norvegicus OX=10116 GN=Fis1 PE=1 SV=1	1	2	2	17.1	16.994
P85834	sp|P85834|EFTU_RAT Elongation factor Tu, mitochondrial OS=Rattus norvegicus OX=10116 GN=Tufm PE=1 SV=1	1	13	13	36.3	49.522
P97519	sp|P97519|HMGCL_RAT Hydroxymethylglutaryl-CoA lyase, mitochondrial OS=Rattus norvegicus OX=10116 GN=Hmgcl PE=2 SV=1	1	4	4	24	34.191
P97532	sp|P97532|THTM_RAT 3-mercaptopyruvate sulfurtransferase OS=Rattus norvegicus OX=10116 GN=Mpst PE=1 SV=3	1	2	2	13.5	32.94
P97536	sp|P97536|CAND1_RAT Cullin-associated NEDD8-dissociated protein 1 OS=Rattus norvegicus OX=10116 GN=Cand1 PE=1 SV=1	1	4	4	5.9	136.36
P97541	sp|P97541|HSPB6_RAT Heat shock protein beta-6 OS=Rattus norvegicus OX=10116 GN=Hspb6 PE=1 SV=1	1	7	7	81.5	17.505
P97584	sp|P97584|PTGR1_RAT Prostaglandin reductase 1 OS=Rattus norvegicus OX=10116 GN=Ptgr1 PE=2 SV=3	1	2	2	10.9	35.718
Q6IN39;P97852	tr|Q6IN39|Q6IN39_RAT Hsd17b4 protein OS=Rattus norvegicus OX=10116 GN=Hsd17b4 PE=1 SV=1;sp|P97852|DHB4_RAT Peroxisomal multifunctional enzyme type 2 OS=Rattus norvegicus OX=10116 GN=Hsd17b4 PE=1 SV=3	2	1	1	1.6	81.088
Q6P9Y4;Q05962	tr|Q6P9Y4|Q6P9Y4_RAT ADP/ATP translocase 1 OS=Rattus norvegicus OX=10116 GN=Slc25a4 PE=1 SV=1;sp|Q05962|ADT1_RAT ADP/ATP translocase 1 OS=Rattus norvegicus OX=10116 GN=Slc25a4 PE=1 SV=3	4	20	9	62.8	32.904
Q06647	sp|Q06647|ATPO_RAT ATP synthase subunit O, mitochondrial OS=Rattus norvegicus OX=10116 GN=Atp5po PE=1 SV=1	1	11	11	64.8	23.397
Q07936	sp|Q07936|ANXA2_RAT Annexin A2 OS=Rattus norvegicus OX=10116 GN=Anxa2 PE=1 SV=2	1	5	5	22.7	38.678
Q08163	sp|Q08163|CAP1_RAT Adenylyl cyclase-associated protein 1 OS=Rattus norvegicus OX=10116 GN=Cap1 PE=1 SV=3	1	1	1	4	51.588
Q09073	sp|Q09073|ADT2_RAT ADP/ATP translocase 2 OS=Rattus norvegicus OX=10116 GN=Slc25a5 PE=1 SV=3	1	14	3	49	32.901
Q5U2U8;Q156J1	tr|Q5U2U8|Q5U2U8_RAT Bcl2-associated athanogene 3 OS=Rattus norvegicus OX=10116 GN=Bag3 PE=1 SV=1;tr|Q156J1|Q156J1_RAT Bcl-2-interacting death suppressor OS=Rattus norvegicus OX=10116 PE=2 SV=1	2	1	1	2.3	61.49
Q2PS20	sp|Q2PS20|JPH2_RAT Junctophilin-2 OS=Rattus norvegicus OX=10116 GN=Jph2 PE=1 SV=1	1	1	1	2.3	74.258
Q2TA68	sp|Q2TA68|OPA1_RAT Dynamin-like 120 kDa protein, mitochondrial OS=Rattus norvegicus OX=10116 GN=Opa1 PE=1 SV=1	1	6	6	11.1	111.31
Q3T1J1	sp|Q3T1J1|IF5A1_RAT Eukaryotic translation initiation factor 5A-1 OS=Rattus norvegicus OX=10116 GN=Eif5a PE=1 SV=3	2	4	4	39	16.832
Q499N5	sp|Q499N5|ACSF2_RAT Medium-chain acyl-CoA ligase ACSF2, mitochondrial OS=Rattus norvegicus OX=10116 GN=Acsf2 PE=2 SV=1	1	14	14	37.9	67.886
Q499N6	sp|Q499N6|UBXN1_RAT UBX domain-containing protein 1 OS=Rattus norvegicus OX=10116 GN=Ubxn1 PE=3 SV=2	1	1	1	5.4	33.581
Q4G064	sp|Q4G064|COQ5_RAT 2-methoxy-6-polyprenyl-1,4-benzoquinol methylase, mitochondrial OS=Rattus norvegicus OX=10116 GN=Coq5 PE=2 SV=1	1	4	4	19.6	37.3
Q4G069	sp|Q4G069|RMD1_RAT Regulator of microtubule dynamics protein 1 OS=Rattus norvegicus OX=10116 GN=Rmdn1 PE=2 SV=1	1	1	1	4.2	35.4
Q4PP99	tr|Q4PP99|Q4PP99_RAT Cardiac troponin C OS=Rattus norvegicus OX=10116 GN=Tnnc1 PE=2 SV=1	1	7	7	53.4	18.42
Q4QQV0	tr|Q4QQV0|Q4QQV0_RAT Tubulin beta chain OS=Rattus norvegicus OX=10116 GN=Tubb6 PE=1 SV=1	1	8	1	22.6	50.059
Q4QQV3;A0A0G2JWV2;Q63571;D4ADP1	sp|Q4QQV3|F162A_RAT Protein FAM162A OS=Rattus norvegicus OX=10116 GN=Fam162a PE=2 SV=1;tr|A0A0G2JWV2|A0A0G2JWV2_RAT Protein FAM162A OS=Rattus norvegicus OX=10116 GN=Fam162a PE=1 SV=1;tr|Q63571|Q63571_RAT Rat growth and transformation-dependent (Fragment) O	5	3	3	23.2	17.827
Q4V8F9	sp|Q4V8F9|HSDL2_RAT Hydroxysteroid dehydrogenase-like protein 2 OS=Rattus norvegicus OX=10116 GN=Hsdl2 PE=2 SV=1	1	10	10	34.2	58.343
Q4V8H5	tr|Q4V8H5|Q4V8H5_RAT Aspartyl aminopeptidase OS=Rattus norvegicus OX=10116 GN=Dnpep PE=1 SV=1	1	2	2	11.8	52.555
Q4V8H8	sp|Q4V8H8|EHD2_RAT EH domain-containing protein 2 OS=Rattus norvegicus OX=10116 GN=Ehd2 PE=1 SV=1	1	7	6	20.1	61.237
Q561S0;A0A1W2Q6F8;Q6P6W6	sp|Q561S0|NDUAA_RAT NADH dehydrogenase [ubiquinone] 1 alpha subcomplex subunit 10, mitochondrial OS=Rattus norvegicus OX=10116 GN=Ndufa10 PE=1 SV=1;tr|A0A1W2Q6F8|A0A1W2Q6F8_RAT NADH dehydrogenase [ubiquinone] 1 alpha subcomplex subunit 10, mitochondrial OS	3	12	12	47.9	40.493
Q5BJQ0	sp|Q5BJQ0|COQ8A_RAT Atypical kinase COQ8A, mitochondrial OS=Rattus norvegicus OX=10116 GN=Coq8a PE=2 SV=1	1	4	4	8.6	72.225
Q5BJZ3	tr|Q5BJZ3|Q5BJZ3_RAT Nicotinamide nucleotide transhydrogenase OS=Rattus norvegicus OX=10116 GN=Nnt PE=1 SV=1	1	37	37	42.6	113.87
Q5BK63	sp|Q5BK63|NDUA9_RAT NADH dehydrogenase [ubiquinone] 1 alpha subcomplex subunit 9, mitochondrial OS=Rattus norvegicus OX=10116 GN=Ndufa9 PE=1 SV=2	1	19	19	57.6	42.559
Q5BK81	sp|Q5BK81|PTGR2_RAT Prostaglandin reductase 2 OS=Rattus norvegicus OX=10116 GN=Ptgr2 PE=2 SV=2	1	2	2	11.4	38.136
Q5HZA9	sp|Q5HZA9|T126A_RAT Transmembrane protein 126A OS=Rattus norvegicus OX=10116 GN=Tmem126a PE=2 SV=1	1	2	2	14.8	21.657
Q5M7V3;Q5M842;Q5BK05;Q5BJZ2;P20760	tr|Q5M7V3|Q5M7V3_RAT LOC367586 protein OS=Rattus norvegicus OX=10116 GN=LOC367586 PE=2 SV=1;tr|Q5M842|Q5M842_RAT IgG-2a protein OS=Rattus norvegicus OX=10116 GN=IgG-2a PE=1 SV=1;tr|Q5BK05|Q5BK05_RAT LOC367586 protein OS=Rattus norvegicus OX=10116 GN=LOC367	22	11	11	29.9	50.948
Q5M9H2;P45953	tr|Q5M9H2|Q5M9H2_RAT Acyl-Coenzyme A dehydrogenase, very long chain OS=Rattus norvegicus OX=10116 GN=Acadvl PE=1 SV=1;sp|P45953|ACADV_RAT Very long-chain specific acyl-CoA dehydrogenase, mitochondrial OS=Rattus norvegicus OX=10116 GN=Acadvl PE=1 SV=1	2	27	27	53.9	70.821
Q5M9I5	sp|Q5M9I5|QCR6_RAT Cytochrome b-c1 complex subunit 6, mitochondrial OS=Rattus norvegicus OX=10116 GN=Uqcrh PE=3 SV=1	1	3	3	46.1	10.424
Q5PQW8;Q63663	tr|Q5PQW8|Q5PQW8_RAT Guanylate binding protein 2 OS=Rattus norvegicus OX=10116 GN=Gbp2 PE=1 SV=1;sp|Q63663|GBP2_RAT Guanylate-binding protein 1 OS=Rattus norvegicus OX=10116 GN=Gbp2 PE=1 SV=2	2	1	1	2	67.355
Q5PQZ9	tr|Q5PQZ9|Q5PQZ9_RAT NADH dehydrogenase [ubiquinone] 1 subunit C2 OS=Rattus norvegicus OX=10116 GN=Ndufc2 PE=1 SV=1	1	3	3	24.2	14.359
Q5RJN0	tr|Q5RJN0|Q5RJN0_RAT NADH dehydrogenase (Ubiquinone) Fe-S protein 7 OS=Rattus norvegicus OX=10116 GN=Ndufs7 PE=1 SV=1	1	7	7	43.6	23.945
Q5RK08	tr|Q5RK08|Q5RK08_RAT Glioblastoma amplified sequence OS=Rattus norvegicus OX=10116 GN=Nipsnap2 PE=1 SV=1	1	5	5	24.2	32.941
Q5RKJ9;Q7TQ88;G3V6H0;F8V328;B0BMV5;E9PU16;Q7TPK7;A0A0G2K235;P35281;P10536;P35286;Q6NYB7;P70550;P35280;P35289	tr|Q5RKJ9|Q5RKJ9_RAT RAB10, member RAS oncogene family OS=Rattus norvegicus OX=10116 GN=Rab10 PE=1 SV=1;tr|Q7TQ88|Q7TQ88_RAT Ac1075 (Fragment) OS=Rattus norvegicus OX=10116 PE=2 SV=1;tr|G3V6H0|G3V6H0_RAT RCG48149, isoform CRA_b OS=Rattus norvegicus OX=1011	15	2	2	11	22.541
Q5U1W6	tr|Q5U1W6|Q5U1W6_RAT MICOS complex subunit OS=Rattus norvegicus OX=10116 GN=Apool PE=1 SV=1	1	1	1	6.3	28.237
Q5U1Z9	tr|Q5U1Z9|Q5U1Z9_RAT Metaxin 2 OS=Rattus norvegicus OX=10116 GN=Mtx2 PE=1 SV=1	1	4	4	33.5	29.718
Q5U302;A0A0G2JYF7	tr|Q5U302|Q5U302_RAT Catenin (Cadherin associated protein), alpha 1 OS=Rattus norvegicus OX=10116 GN=Ctnna1 PE=1 SV=1;tr|A0A0G2JYF7|A0A0G2JYF7_RAT Catenin alpha 1 OS=Rattus norvegicus OX=10116 GN=Ctnna1 PE=1 SV=1	3	6	6	13.5	100.24
Q5XFX0	sp|Q5XFX0|TAGL2_RAT Transgelin-2 OS=Rattus norvegicus OX=10116 GN=Tagln2 PE=1 SV=1	1	4	4	35.2	22.393
Q5XI34	tr|Q5XI34|Q5XI34_RAT Protein phosphatase 2 (Formerly 2A), regulatory subunit A (PR 65), alpha isoform, isoform CRA_a OS=Rattus norvegicus OX=10116 GN=Ppp2r1a PE=1 SV=1	3	6	6	18.2	65.322
Q5XI73	sp|Q5XI73|GDIR1_RAT Rho GDP-dissociation inhibitor 1 OS=Rattus norvegicus OX=10116 GN=Arhgdia PE=1 SV=1	1	2	2	12.3	23.407
Q5XI77	tr|Q5XI77|Q5XI77_RAT Annexin OS=Rattus norvegicus OX=10116 GN=Anxa11 PE=1 SV=1	1	3	3	8.2	54.16
Q5XI78	sp|Q5XI78|ODO1_RAT 2-oxoglutarate dehydrogenase, mitochondrial OS=Rattus norvegicus OX=10116 GN=Ogdh PE=1 SV=1	1	40	34	51.5	116.29
Q5XIC0	sp|Q5XIC0|ECI2_RAT Enoyl-CoA delta isomerase 2, mitochondrial OS=Rattus norvegicus OX=10116 GN=Eci2 PE=1 SV=1	3	7	7	24.3	43.021
Q5XIE6	sp|Q5XIE6|HIBCH_RAT 3-hydroxyisobutyryl-CoA hydrolase, mitochondrial OS=Rattus norvegicus OX=10116 GN=Hibch PE=1 SV=2	1	3	3	14	43.024
Q5XIF3	sp|Q5XIF3|NDUS4_RAT NADH dehydrogenase [ubiquinone] iron-sulfur protein 4, mitochondrial OS=Rattus norvegicus OX=10116 GN=Ndufs4 PE=1 SV=1	1	5	5	39.4	19.74
Q5XIF6;Q6AY56	sp|Q5XIF6|TBA4A_RAT Tubulin alpha-4A chain OS=Rattus norvegicus OX=10116 GN=Tuba4a PE=1 SV=1;sp|Q6AY56|TBA8_RAT Tubulin alpha-8 chain OS=Rattus norvegicus OX=10116 GN=Tuba8 PE=2 SV=1	3	14	4	47.3	49.924
Q5XIG9	tr|Q5XIG9|Q5XIG9_RAT Mitochondrial fission process 1 OS=Rattus norvegicus OX=10116 GN=Mtfp1 PE=1 SV=1	1	2	2	18.7	18.366
Q5XIH3	tr|Q5XIH3|Q5XIH3_RAT NADH dehydrogenase [ubiquinone] flavoprotein 1, mitochondrial OS=Rattus norvegicus OX=10116 GN=Ndufv1 PE=1 SV=1	1	18	18	58.4	50.73
Q5XIN6	sp|Q5XIN6|LETM1_RAT Mitochondrial proton/calcium exchanger protein OS=Rattus norvegicus OX=10116 GN=Letm1 PE=1 SV=1	1	1	1	3.1	83.059
Q5XIT9	sp|Q5XIT9|MCCB_RAT Methylcrotonoyl-CoA carboxylase beta chain, mitochondrial OS=Rattus norvegicus OX=10116 GN=Mccc2 PE=2 SV=1	1	3	3	6.7	61.516
Q60587;A0A0G2K330	sp|Q60587|ECHB_RAT Trifunctional enzyme subunit beta, mitochondrial OS=Rattus norvegicus OX=10116 GN=Hadhb PE=1 SV=1;tr|A0A0G2K330|A0A0G2K330_RAT Trifunctional enzyme subunit beta, mitochondrial OS=Rattus norvegicus OX=10116 GN=Hadhb PE=1 SV=1	2	17	17	42.9	51.414
Q62651	sp|Q62651|ECH1_RAT Delta(3,5)-Delta(2,4)-dienoyl-CoA isomerase, mitochondrial OS=Rattus norvegicus OX=10116 GN=Ech1 PE=1 SV=2	1	11	11	53.5	36.171
Q62658	sp|Q62658|FKB1A_RAT Peptidyl-prolyl cis-trans isomerase FKBP1A OS=Rattus norvegicus OX=10116 GN=Fkbp1a PE=1 SV=3	1	1	1	12	11.922
Q62920	sp|Q62920|PDLI5_RAT PDZ and LIM domain protein 5 OS=Rattus norvegicus OX=10116 GN=Pdlim5 PE=1 SV=2	1	7	7	17.3	63.201
Q63041	sp|Q63041|A1M_RAT Alpha-1-macroglobulin OS=Rattus norvegicus OX=10116 GN=A1m PE=1 SV=1	1	14	14	14.8	167.12
Q63080	tr|Q63080|Q63080_RAT Ca2+/Mg2+ ATPase (Fragment) OS=Rattus norvegicus OX=10116 PE=2 SV=1	1	19	1	42.7	56.23
Q63362	sp|Q63362|NDUA5_RAT NADH dehydrogenase [ubiquinone] 1 alpha subcomplex subunit 5 OS=Rattus norvegicus OX=10116 GN=Ndufa5 PE=1 SV=3	1	7	7	62.9	13.412
Q63530	sp|Q63530|PTER_RAT Phosphotriesterase-related protein OS=Rattus norvegicus OX=10116 GN=Pter PE=2 SV=2	1	1	1	7.2	39.145
Q63704;O70253	sp|Q63704|CPT1B_RAT Carnitine O-palmitoyltransferase 1, muscle isoform OS=Rattus norvegicus OX=10116 GN=Cpt1b PE=1 SV=1;tr|O70253|O70253_RAT Muscle carnitine palmitoyltransferase I OS=Rattus norvegicus OX=10116 GN=Cpt1b PE=3 SV=1	4	14	14	22.5	88.216
Q63798	sp|Q63798|PSME2_RAT Proteasome activator complex subunit 2 OS=Rattus norvegicus OX=10116 GN=Psme2 PE=2 SV=3	1	1	1	9.2	26.857
Q63910	tr|Q63910|Q63910_RAT Alpha globin OS=Rattus norvegicus OX=10116 GN=Hba-a3 PE=1 SV=2	1	3	1	26.8	15.524
Q641Y2	sp|Q641Y2|NDUS2_RAT NADH dehydrogenase [ubiquinone] iron-sulfur protein 2, mitochondrial OS=Rattus norvegicus OX=10116 GN=Ndufs2 PE=1 SV=1	1	17	17	53.6	52.561
Q641Z6	sp|Q641Z6|EHD1_RAT EH domain-containing protein 1 OS=Rattus norvegicus OX=10116 GN=Ehd1 PE=1 SV=1	3	5	4	15.7	60.602
Q641Z9	tr|Q641Z9|Q641Z9_RAT Succinate dehydrogenase complex subunit C OS=Rattus norvegicus OX=10116 GN=Sdhc PE=1 SV=1	1	3	3	21.9	18.202
Q64428	sp|Q64428|ECHA_RAT Trifunctional enzyme subunit alpha, mitochondrial OS=Rattus norvegicus OX=10116 GN=Hadha PE=1 SV=2	2	31	31	58.2	82.664
Q66H98	sp|Q66H98|CAVN2_RAT Caveolae-associated protein 2 OS=Rattus norvegicus OX=10116 GN=Cavin2 PE=1 SV=3	1	3	3	7.2	46.386
Q66HF1	sp|Q66HF1|NDUS1_RAT NADH-ubiquinone oxidoreductase 75 kDa subunit, mitochondrial OS=Rattus norvegicus OX=10116 GN=Ndufs1 PE=1 SV=1	1	33	33	63.3	79.411
Q66HF3;Q6UPE1	tr|Q66HF3|Q66HF3_RAT Electron transfer flavoprotein-ubiquinone oxidoreductase, mitochondrial OS=Rattus norvegicus OX=10116 GN=Etfdh PE=1 SV=1;sp|Q6UPE1|ETFD_RAT Electron transfer flavoprotein-ubiquinone oxidoreductase, mitochondrial OS=Rattus norvegicus OX	2	19	19	45	68.163
Q66HP8;P97521	tr|Q66HP8|Q66HP8_RAT Mitochondrial carnitine/acylcarnitine carrier protein OS=Rattus norvegicus OX=10116 GN=Slc25a20 PE=1 SV=1;sp|P97521|MCAT_RAT Mitochondrial carnitine/acylcarnitine carrier protein OS=Rattus norvegicus OX=10116 GN=Slc25a20 PE=1 SV=1	2	8	8	36.2	33.071
Q68FR6	sp|Q68FR6|EF1G_RAT Elongation factor 1-gamma OS=Rattus norvegicus OX=10116 GN=Eef1g PE=2 SV=3	1	2	2	5.5	50.06
Q68FR9	sp|Q68FR9|EF1D_RAT Elongation factor 1-delta OS=Rattus norvegicus OX=10116 GN=Eef1d PE=1 SV=2	1	1	1	4.3	31.33
Q68FT1	sp|Q68FT1|COQ9_RAT Ubiquinone biosynthesis protein COQ9, mitochondrial OS=Rattus norvegicus OX=10116 GN=Coq9 PE=1 SV=2	1	8	8	42.3	35.145
Q68FU3	sp|Q68FU3|ETFB_RAT Electron transfer flavoprotein subunit beta OS=Rattus norvegicus OX=10116 GN=Etfb PE=1 SV=3	1	15	15	70.2	27.687
Q68FX0	sp|Q68FX0|IDH3B_RAT Isocitrate dehydrogenase [NAD] subunit beta, mitochondrial OS=Rattus norvegicus OX=10116 GN=Idh3B PE=2 SV=1	2	7	7	22.1	42.353
Q68FY0	sp|Q68FY0|QCR1_RAT Cytochrome b-c1 complex subunit 1, mitochondrial OS=Rattus norvegicus OX=10116 GN=Uqcrc1 PE=1 SV=1	2	19	19	56.9	52.848
Q68FZ8	tr|Q68FZ8|Q68FZ8_RAT Propionyl coenzyme A carboxylase, beta polypeptide OS=Rattus norvegicus OX=10116 GN=Pccb PE=1 SV=1	1	8	2	20.5	58.678
Q6AXV4	sp|Q6AXV4|SAM50_RAT Sorting and assembly machinery component 50 homolog OS=Rattus norvegicus OX=10116 GN=Samm50 PE=1 SV=1	1	5	5	12.4	51.96
Q6IMX8;O55171;O88267	tr|Q6IMX8|Q6IMX8_RAT Acyl-CoA thioesterase 2 OS=Rattus norvegicus OX=10116 GN=Acot2 PE=1 SV=1;sp|O55171|ACOT2_RAT Acyl-coenzyme A thioesterase 2, mitochondrial OS=Rattus norvegicus OX=10116 GN=Acot2 PE=1 SV=1;sp|O88267|ACOT1_RAT Acyl-coenzyme A thioesteras	8	17	17	50.8	49.628
Q6IRH6;G3V741;P16036	tr|Q6IRH6|Q6IRH6_RAT Phosphate carrier protein, mitochondrial OS=Rattus norvegicus OX=10116 GN=Slc25a3 PE=1 SV=1;tr|G3V741|G3V741_RAT Phosphate carrier protein, mitochondrial OS=Rattus norvegicus OX=10116 GN=Slc25a3 PE=1 SV=1;sp|P16036|MPCP_RAT Phosphate c	3	14	14	44.5	39.621
Q6IRS6;Q9QX79	tr|Q6IRS6|Q6IRS6_RAT Fetub protein OS=Rattus norvegicus OX=10116 GN=Fetub PE=1 SV=1;sp|Q9QX79|FETUB_RAT Fetuin-B OS=Rattus norvegicus OX=10116 GN=Fetub PE=2 SV=2	2	1	1	2.3	43.169
Q6P2A7;Q9Z1E1;A0A0G2JU52;Q6MG17	tr|Q6P2A7|Q6P2A7_RAT Flot1 protein OS=Rattus norvegicus OX=10116 PE=2 SV=1;sp|Q9Z1E1|FLOT1_RAT Flotillin-1 OS=Rattus norvegicus OX=10116 GN=Flot1 PE=2 SV=2;tr|A0A0G2JU52|A0A0G2JU52_RAT Flotillin-1 OS=Rattus norvegicus OX=10116 GN=Flot1 PE=4 SV=1;tr|Q6MG17|	4	2	2	4.9	47.513
Q6P6R2	sp|Q6P6R2|DLDH_RAT Dihydrolipoyl dehydrogenase, mitochondrial OS=Rattus norvegicus OX=10116 GN=Dld PE=1 SV=1	1	16	16	49.7	54.037
Q6P6V0	sp|Q6P6V0|G6PI_RAT Glucose-6-phosphate isomerase OS=Rattus norvegicus OX=10116 GN=Gpi PE=1 SV=1	2	11	11	28.3	62.826
Q6P792;Q9WUH4;A0A0G2K338;Q8K3G3	tr|Q6P792|Q6P792_RAT Four and a half LIM domains 1 OS=Rattus norvegicus OX=10116 GN=Fhl1 PE=1 SV=1;sp|Q9WUH4|FHL1_RAT Four and a half LIM domains protein 1 OS=Rattus norvegicus OX=10116 GN=Fhl1 PE=2 SV=1;tr|A0A0G2K338|A0A0G2K338_RAT Four and a half LIM dom	4	4	4	17.9	33.578
Q6P7Q4	sp|Q6P7Q4|LGUL_RAT Lactoylglutathione lyase OS=Rattus norvegicus OX=10116 GN=Glo1 PE=1 SV=3	1	3	3	14.7	20.819
Q6P9V1	tr|Q6P9V1|Q6P9V1_RAT Tetraspanin OS=Rattus norvegicus OX=10116 GN=Cd81 PE=1 SV=1	1	1	1	9.7	25.904
Q6P9V9;P68370;A0A0H2UHM7;Q6AYZ1;Q68FR8	sp|Q6P9V9|TBA1B_RAT Tubulin alpha-1B chain OS=Rattus norvegicus OX=10116 GN=Tuba1b PE=1 SV=1;sp|P68370|TBA1A_RAT Tubulin alpha-1A chain OS=Rattus norvegicus OX=10116 GN=Tuba1a PE=1 SV=1;tr|A0A0H2UHM7|A0A0H2UHM7_RAT Tubulin alpha chain OS=Rattus norvegicus	5	13	3	44.8	50.151
Q6PCU8;O54755;G3V644	sp|Q6PCU8|NDUV3_RAT NADH dehydrogenase [ubiquinone] flavoprotein 3, mitochondrial OS=Rattus norvegicus OX=10116 GN=Ndufv3 PE=3 SV=1;tr|O54755|O54755_RAT MIPP65 OS=Rattus norvegicus OX=10116 GN=Ndufv3 PE=2 SV=1;tr|G3V644|G3V644_RAT NADH dehydrogenase (Ubiqu	3	2	2	21.3	11.941
Q6PDU7	sp|Q6PDU7|ATP5L_RAT ATP synthase subunit g, mitochondrial OS=Rattus norvegicus OX=10116 GN=Atp5mg PE=1 SV=2	1	2	2	31.1	11.433
Q6TXE7;Q5XIB3	tr|Q6TXE7|Q6TXE7_RAT LRRGT00052 OS=Rattus norvegicus OX=10116 PE=2 SV=1;sp|Q5XIB3|ARHL1_RAT [Protein ADP-ribosylarginine] hydrolase-like protein 1 OS=Rattus norvegicus OX=10116 GN=Adprhl1 PE=2 SV=1	2	4	4	3.2	278.21
Q7M0E3;D4A315	sp|Q7M0E3|DEST_RAT Destrin OS=Rattus norvegicus OX=10116 GN=Dstn PE=1 SV=3;tr|D4A315|D4A315_RAT ADF-H domain-containing protein OS=Rattus norvegicus OX=10116 PE=3 SV=2	2	4	3	24.2	18.533
Q7TPB1	sp|Q7TPB1|TCPD_RAT T-complex protein 1 subunit delta OS=Rattus norvegicus OX=10116 GN=Cct4 PE=1 SV=3	1	2	2	7.8	58.099
Q7TQ16	sp|Q7TQ16|QCR8_RAT Cytochrome b-c1 complex subunit 8 OS=Rattus norvegicus OX=10116 GN=Uqcrq PE=3 SV=1	1	4	4	42.7	9.8492
Q80UL1	tr|Q80UL1|Q80UL1_RAT Myomesin 1 (Fragment) OS=Rattus norvegicus OX=10116 GN=Myom1 PE=2 SV=1	1	1	1	15.3	13.509
Q80W89	sp|Q80W89|NDUAB_RAT NADH dehydrogenase [ubiquinone] 1 alpha subcomplex subunit 11 OS=Rattus norvegicus OX=10116 GN=Ndufa11 PE=2 SV=1	1	3	3	35.5	14.854
Q8R3Z7	tr|Q8R3Z7|Q8R3Z7_RAT EH-domain-containing 4 OS=Rattus norvegicus OX=10116 GN=Ehd4 PE=1 SV=1	1	3	3	6.1	61.467
Q8VID1	sp|Q8VID1|DHRS4_RAT Dehydrogenase/reductase SDR family member 4 OS=Rattus norvegicus OX=10116 GN=Dhrs4 PE=2 SV=2	1	4	4	21.1	29.821
Q920F5	sp|Q920F5|DCMC_RAT Malonyl-CoA decarboxylase, mitochondrial OS=Rattus norvegicus OX=10116 GN=Mlycd PE=1 SV=1	1	1	1	3.3	54.761
Q920L2;Q0QF18	sp|Q920L2|SDHA_RAT Succinate dehydrogenase [ubiquinone] flavoprotein subunit, mitochondrial OS=Rattus norvegicus OX=10116 GN=Sdha PE=1 SV=1;tr|Q0QF18|Q0QF18_RAT Succinate dehydrogenase (quinone) (Fragment) OS=Rattus norvegicus OX=10116 GN=SDHA PE=2 SV=1	2	28	28	64.6	71.614
Q924S5	sp|Q924S5|LONM_RAT Lon protease homolog, mitochondrial OS=Rattus norvegicus OX=10116 GN=Lonp1 PE=2 SV=1	1	2	2	7.3	105.79
Q99J82	sp|Q99J82|ILK_RAT Integrin-linked protein kinase OS=Rattus norvegicus OX=10116 GN=Ilk PE=2 SV=1	1	2	2	5.3	51.373
Q9EPX0	sp|Q9EPX0|HSPB8_RAT Heat shock protein beta-8 OS=Rattus norvegicus OX=10116 GN=Hspb8 PE=1 SV=1	1	2	2	18.4	21.592
Q9EQP5	sp|Q9EQP5|PRELP_RAT Prolargin OS=Rattus norvegicus OX=10116 GN=Prelp PE=2 SV=1	1	1	1	3.4	43.179
Q9ER34	sp|Q9ER34|ACON_RAT Aconitate hydratase, mitochondrial OS=Rattus norvegicus OX=10116 GN=Aco2 PE=1 SV=2	1	40	40	63.3	85.432
Q9JJW3	sp|Q9JJW3|ATPMD_RAT ATP synthase membrane subunit DAPIT, mitochondrial OS=Rattus norvegicus OX=10116 GN=Atp5md PE=1 SV=1	1	2	2	43.1	6.4075
Q9JKB7;Q9WTT6	tr|Q9JKB7|Q9JKB7_RAT Guanine deaminase OS=Rattus norvegicus OX=10116 GN=Gda PE=1 SV=1;sp|Q9WTT6|GUAD_RAT Guanine deaminase OS=Rattus norvegicus OX=10116 GN=Gda PE=1 SV=1	2	3	3	9	50.9
Q9WTT7	sp|Q9WTT7|BZW2_RAT Basic leucine zipper and W2 domain-containing protein 2 OS=Rattus norvegicus OX=10116 GN=Bzw2 PE=1 SV=1	1	1	1	5	48.049
Q9WVK7	sp|Q9WVK7|HCDH_RAT Hydroxyacyl-coenzyme A dehydrogenase, mitochondrial OS=Rattus norvegicus OX=10116 GN=Hadh PE=2 SV=1	1	12	12	63.4	34.447
Q9Z0V5	sp|Q9Z0V5|PRDX4_RAT Peroxiredoxin-4 OS=Rattus norvegicus OX=10116 GN=Prdx4 PE=2 SV=1	1	2	1	7	31.007
Q9Z2L0	sp|Q9Z2L0|VDAC1_RAT Voltage-dependent anion-selective channel protein 1 OS=Rattus norvegicus OX=10116 GN=Vdac1 PE=1 SV=4	1	13	13	67.5	30.755

## Sheet: Table S3
Table S3 List of differentially abundance proteins in the comparison between WKY-NCG and SHR-NCG
Protein IDs	Fasta headers	Number of proteins	Peptides	Unique peptides	Sequence coverage [%]	Mol. weight [kDa]	Fold-change	p-value
A0A0G2JXK5;P05544;A0A0G2JYK0;F1LM05;Q7TMB9;P09005	tr|A0A0G2JXK5|A0A0G2JXK5_RAT Serine protease inhibitor A3N OS=Rattus norvegicus OX=10116 GN=LOC299282 PE=1 SV=1;sp|P05544|SPA3L_RAT Serine protease inhibitor A3L OS=Rattus norvegicus OX=10116 GN=Serpina3l PE=1 SV=3;tr|A0A0G2JYK0|A0A0G2JYK0_RAT Serine prote	7	8	4	21.5	46.219	34.7266	0.0449371
P35467	sp|P35467|S10A1_RAT Protein S100-A1 OS=Rattus norvegicus OX=10116 GN=S100a1 PE=1 SV=3	1	1	1	16	10.56	16.8506	4.27605e-06
A0A096MJJ0;Q6IMX5;Q5BKE5;F7F5B5;D4A8Z2;A0A0G2JYC5;A0A096MJ39;Q07969;O35754;Q794J1;A0A096MIY7	tr|A0A096MJJ0|A0A096MJJ0_RAT Uncharacterized protein (Fragment) OS=Rattus norvegicus OX=10116 PE=3 SV=1;tr|Q6IMX5|Q6IMX5_RAT CD36 molecule (Thrombospondin receptor) OS=Rattus norvegicus OX=10116 GN=Cd36 PE=1 SV=1;tr|Q5BKE5|Q5BKE5_RAT RCG24401, isoform CRA_	12	4	4	12.2	47.05	10.2884	3.35026e-08
Q99J82	sp|Q99J82|ILK_RAT Integrin-linked protein kinase OS=Rattus norvegicus OX=10116 GN=Ilk PE=2 SV=1	1	2	2	5.3	51.373	3.34027	0.0340234
Q5FVT5;F1MA54;Q63065	tr|Q5FVT5|Q5FVT5_RAT Protein-serine/threonine kinase OS=Rattus norvegicus OX=10116 GN=Pdk1 PE=2 SV=1;tr|F1MA54|F1MA54_RAT Protein-serine/threonine kinase OS=Rattus norvegicus OX=10116 GN=Pdk1 PE=1 SV=2;sp|Q63065|PDK1_RAT [Pyruvate dehydrogenase (acetyl-tra	3	1	1	2.5	49.094	2.28531	0.029415
D3ZVR9	tr|D3ZVR9|D3ZVR9_RAT Phosphoglucomutase 5 OS=Rattus norvegicus OX=10116 GN=Pgm5 PE=1 SV=3	1	1	1	2.6	62.204	2.27535	0.0296017
Q6PAH0;Q65ZS7;A0A0G2K151;P02650	tr|Q6PAH0|Q6PAH0_RAT Apolipoprotein E OS=Rattus norvegicus OX=10116 GN=Apoe PE=2 SV=1;tr|Q65ZS7|Q65ZS7_RAT Rat apolipoprotein E protein OS=Rattus norvegicus OX=10116 PE=3 SV=1;tr|A0A0G2K151|A0A0G2K151_RAT Apolipoprotein E OS=Rattus norvegicus OX=10116 GN=A	4	5	5	15.7	35.763	2.20845	0.00462921
Q4QQV3;A0A0G2JWV2;Q63571;D4ADP1	sp|Q4QQV3|F162A_RAT Protein FAM162A OS=Rattus norvegicus OX=10116 GN=Fam162a PE=2 SV=1;tr|A0A0G2JWV2|A0A0G2JWV2_RAT Protein FAM162A OS=Rattus norvegicus OX=10116 GN=Fam162a PE=1 SV=1;tr|Q63571|Q63571_RAT Rat growth and transformation-dependent (Fragment) O	5	3	3	23.2	17.827	2.17862	0.00407872
P51638	sp|P51638|CAV3_RAT Caveolin-3 OS=Rattus norvegicus OX=10116 GN=Cav3 PE=1 SV=1	1	2	1	14.6	17.402	2.08347	0.0331453
B2RYW8	sp|B2RYW8|MIC10_RAT MICOS complex subunit Mic10 OS=Rattus norvegicus OX=10116 GN=Micos10 PE=3 SV=1	1	1	1	10.5	8.5498	1.83495	0.00679806
P29418;M0R601	sp|P29418|ATP5E_RAT ATP synthase subunit epsilon, mitochondrial OS=Rattus norvegicus OX=10116 GN=Atp5f1e PE=1 SV=2;tr|M0R601|M0R601_RAT Uncharacterized protein OS=Rattus norvegicus OX=10116 PE=4 SV=2	2	2	2	29.4	5.7667	1.79505	0.00243024
P20761	sp|P20761|IGG2B_RAT Ig gamma-2B chain C region OS=Rattus norvegicus OX=10116 GN=Igh-1a PE=1 SV=1	1	3	3	13.8	36.497	1.73297	0.00563666
P15429	sp|P15429|ENOB_RAT Beta-enolase OS=Rattus norvegicus OX=10116 GN=Eno3 PE=1 SV=3	2	13	11	44	47.013	1.6479	0.00358952
D3ZXK4	tr|D3ZXK4|D3ZXK4_RAT Abhydrolase domain-containing 11 OS=Rattus norvegicus OX=10116 GN=Abhd11 PE=1 SV=1	1	2	2	13	33.215	1.5405	0.011737
P14046;D4AA52;A0A0G2K926	sp|P14046|A1I3_RAT Alpha-1-inhibitor 3 OS=Rattus norvegicus OX=10116 GN=A1i3 PE=1 SV=1;tr|D4AA52|D4AA52_RAT Murinoglobulin-1 OS=Rattus norvegicus OX=10116 GN=LOC297568 PE=1 SV=3;tr|A0A0G2K926|A0A0G2K926_RAT Murinoglobulin-1 OS=Rattus norvegicus OX=10116 GN	7	21	5	19.2	163.77	1.51429	0.00521834
Q68FR9	sp|Q68FR9|EF1D_RAT Elongation factor 1-delta OS=Rattus norvegicus OX=10116 GN=Eef1d PE=1 SV=2	1	1	1	4.3	31.33	0.667435	0.00940279
A0A0H2UI21;Q704S8	tr|A0A0H2UI21|A0A0H2UI21_RAT Carnitine O-acetyltransferase OS=Rattus norvegicus OX=10116 GN=Crat PE=1 SV=1;sp|Q704S8|CACP_RAT Carnitine O-acetyltransferase OS=Rattus norvegicus OX=10116 GN=Crat PE=1 SV=1	2	4	4	7.7	71.013	0.667085	0.00199994
G3V7U0;A0A3S4B5A5;A0A3S4FDI0;P50463;A0A0G2K1N8;A0A447DUT9	tr|G3V7U0|G3V7U0_RAT Cysteine and glycine-rich protein 3 OS=Rattus norvegicus OX=10116 GN=Csrp3 PE=1 SV=1;tr|A0A3S4B5A5|A0A3S4B5A5_RAT Cysteine and glycine rich protein 3 (Muscle lim protein) OS=Rattus norvegicus OX=10116 GN=Csrp3 PE=4 SV=1;tr|A0A3S4FDI0|A	7	9	9	57.2	20.862	0.660519	7.13528e-06
P12346;Q7TMC7;A0A0G2QC06;Q7TP24	sp|P12346|TRFE_RAT Serotransferrin OS=Rattus norvegicus OX=10116 GN=Tf PE=1 SV=3;tr|Q7TMC7|Q7TMC7_RAT Ab2-417 OS=Rattus norvegicus OX=10116 PE=2 SV=1;tr|A0A0G2QC06|A0A0G2QC06_RAT Serotransferrin OS=Rattus norvegicus OX=10116 GN=Tf PE=1 SV=1;tr|Q7TP24|Q7TP2	10	28	28	45.6	76.394	0.655856	5.86902e-05
Q2PS20	sp|Q2PS20|JPH2_RAT Junctophilin-2 OS=Rattus norvegicus OX=10116 GN=Jph2 PE=1 SV=1	1	1	1	2.3	74.258	0.652444	0.00240164
A0A0G2JWS2;D4A164	tr|A0A0G2JWS2|A0A0G2JWS2_RAT Nebulette OS=Rattus norvegicus OX=10116 GN=Nebl PE=1 SV=1;tr|D4A164|D4A164_RAT Nebulette OS=Rattus norvegicus OX=10116 GN=Nebl PE=1 SV=2	2	6	6	8.7	108.95	0.651519	0.0129651
D3ZW08	tr|D3ZW08|D3ZW08_RAT Adenylosuccinate lyase OS=Rattus norvegicus OX=10116 GN=Adsl PE=1 SV=1	1	1	1	5	54.852	0.649174	0.0170742
P06761	sp|P06761|BIP_RAT Endoplasmic reticulum chaperone BiP OS=Rattus norvegicus OX=10116 GN=Hspa5 PE=1 SV=1	1	5	3	10.7	72.346	0.645205	0.0182379
P04639	sp|P04639|APOA1_RAT Apolipoprotein A-I OS=Rattus norvegicus OX=10116 GN=Apoa1 PE=1 SV=2	1	7	7	34.4	30.062	0.644099	0.00125089
P36972	sp|P36972|APT_RAT Adenine phosphoribosyltransferase OS=Rattus norvegicus OX=10116 GN=Aprt PE=1 SV=1	1	4	4	37.8	19.546	0.640694	0.0314344
P20070	sp|P20070|NB5R3_RAT NADH-cytochrome b5 reductase 3 OS=Rattus norvegicus OX=10116 GN=Cyb5r3 PE=1 SV=2	1	1	1	4	34.174	0.627582	0.0403195
A0A0G2JV65;P63102	tr|A0A0G2JV65|A0A0G2JV65_RAT 14-3-3 protein zeta/delta OS=Rattus norvegicus OX=10116 GN=Ywhaz PE=1 SV=1;sp|P63102|1433Z_RAT 14-3-3 protein zeta/delta OS=Rattus norvegicus OX=10116 GN=Ywhaz PE=1 SV=1	2	5	3	22.3	28.988	0.627497	0.00232793
F1LZW6	tr|F1LZW6|F1LZW6_RAT Solute carrier family 25 member 13 OS=Rattus norvegicus OX=10116 GN=Slc25a13 PE=1 SV=2	1	8	5	26.9	54.099	0.622575	0.000171651
Q2TA68	sp|Q2TA68|OPA1_RAT Dynamin-like 120 kDa protein, mitochondrial OS=Rattus norvegicus OX=10116 GN=Opa1 PE=1 SV=1	1	6	6	11.1	111.31	0.60677	0.00331493
A0A0G2JYS8;A0A0G2JVK2;Q6AYZ4;P63088;P62142;P62138	tr|A0A0G2JYS8|A0A0G2JYS8_RAT Serine/threonine-protein phosphatase OS=Rattus norvegicus OX=10116 GN=Ppp1ca PE=1 SV=1;tr|A0A0G2JVK2|A0A0G2JVK2_RAT Serine/threonine-protein phosphatase OS=Rattus norvegicus OX=10116 GN=Ppp1cc PE=1 SV=1;tr|Q6AYZ4|Q6AYZ4_RAT Ser	6	1	1	5.4	36.025	0.590531	0.0258878
P62632	sp|P62632|EF1A2_RAT Elongation factor 1-alpha 2 OS=Rattus norvegicus OX=10116 GN=Eef1a2 PE=1 SV=1	1	16	10	56.6	50.454	0.583759	6.44799e-05
Q5XIE6	sp|Q5XIE6|HIBCH_RAT 3-hydroxyisobutyryl-CoA hydrolase, mitochondrial OS=Rattus norvegicus OX=10116 GN=Hibch PE=1 SV=2	1	3	3	14	43.024	0.580018	0.0204594
D3ZT90	tr|D3ZT90|D3ZT90_RAT Glutaryl-CoA dehydrogenase OS=Rattus norvegicus OX=10116 GN=Gcdh PE=1 SV=1	1	1	1	5.4	49.713	0.574207	0.0310769
A0A0G2K5P5	tr|A0A0G2K5P5|A0A0G2K5P5_RAT Myomesin 1 OS=Rattus norvegicus OX=10116 GN=Myom1 PE=1 SV=1	1	10	10	7.4	187.6	0.570231	0.00502434
A0A0G2K7K2;Q9JM53;Q924M6	tr|A0A0G2K7K2|A0A0G2K7K2_RAT Apoptosis-inducing factor 1, mitochondrial OS=Rattus norvegicus OX=10116 GN=Aifm1 PE=1 SV=1;sp|Q9JM53|AIFM1_RAT Apoptosis-inducing factor 1, mitochondrial OS=Rattus norvegicus OX=10116 GN=Aifm1 PE=1 SV=1;tr|Q924M6|Q924M6_RAT Ap	3	8	8	22.9	66.133	0.552431	0.00738315
O35115	sp|O35115|FHL2_RAT Four and a half LIM domains protein 2 OS=Rattus norvegicus OX=10116 GN=Fhl2 PE=1 SV=1	1	4	4	17.6	32.086	0.542861	0.000441615
P25113	sp|P25113|PGAM1_RAT Phosphoglycerate mutase 1 OS=Rattus norvegicus OX=10116 GN=Pgam1 PE=1 SV=4	2	10	7	61.4	28.832	0.539319	0.0013731
A0A0H2UHM5;P11598	tr|A0A0H2UHM5|A0A0H2UHM5_RAT Protein disulfide-isomerase OS=Rattus norvegicus OX=10116 GN=Pdia3 PE=1 SV=1;sp|P11598|PDIA3_RAT Protein disulfide-isomerase A3 OS=Rattus norvegicus OX=10116 GN=Pdia3 PE=1 SV=2	2	2	2	6.9	57.078	0.525013	0.0120407
Q3T1J1	sp|Q3T1J1|IF5A1_RAT Eukaryotic translation initiation factor 5A-1 OS=Rattus norvegicus OX=10116 GN=Eif5a PE=1 SV=3	2	4	4	39	16.832	0.516853	0.0204022
G3V8M4;P10817	tr|G3V8M4|G3V8M4_RAT Cytochrome c oxidase subunit 6A, mitochondrial OS=Rattus norvegicus OX=10116 GN=Cox6a2 PE=3 SV=1;sp|P10817|CX6A2_RAT Cytochrome c oxidase subunit 6A2, mitochondrial (Fragment) OS=Rattus norvegicus OX=10116 GN=Cox6a2 PE=1 SV=3	2	2	2	42.3	10.802	0.512469	0.0110961
M0RBF1;M0RBJ7;P01026	tr|M0RBF1|M0RBF1_RAT Complement C3 OS=Rattus norvegicus OX=10116 GN=C3 PE=1 SV=1;tr|M0RBJ7|M0RBJ7_RAT Complement C3 OS=Rattus norvegicus OX=10116 GN=C3 PE=1 SV=1;sp|P01026|CO3_RAT Complement C3 OS=Rattus norvegicus OX=10116 GN=C3 PE=1 SV=3	3	14	14	13.7	186.32	0.492943	0.00332646
B0BNE5	sp|B0BNE5|ESTD_RAT S-formylglutathione hydrolase OS=Rattus norvegicus OX=10116 GN=Esd PE=2 SV=1	1	2	2	16	31.363	0.462655	0.000433813
G3V8C4;A3FM27;Q9Z0W7	tr|G3V8C4|G3V8C4_RAT Chloride intracellular channel protein OS=Rattus norvegicus OX=10116 GN=Clic4 PE=1 SV=1;tr|A3FM27|A3FM27_RAT Chloride intracellular channel protein OS=Rattus norvegicus OX=10116 GN=Clic4 PE=2 SV=1;sp|Q9Z0W7|CLIC4_RAT Chloride intracell	3	1	1	7.1	28.669	0.457977	0.0193351
A0A0G2K405;P12368	tr|A0A0G2K405|A0A0G2K405_RAT cAMP-dependent protein kinase type II-alpha regulatory subunit OS=Rattus norvegicus OX=10116 GN=Prkar2a PE=1 SV=1;sp|P12368|KAP2_RAT cAMP-dependent protein kinase type II-alpha regulatory subunit OS=Rattus norvegicus OX=10116 G	2	1	1	5.2	48.145	0.449467	0.0202278
D4A8F2	tr|D4A8F2|D4A8F2_RAT Ras suppressor protein 1 OS=Rattus norvegicus OX=10116 GN=Rsu1 PE=1 SV=3	1	2	2	18.1	31.337	0.426692	0.00181624
B5DF65	tr|B5DF65|B5DF65_RAT Biliverdin reductase B OS=Rattus norvegicus OX=10116 GN=Blvrb PE=1 SV=1	1	2	2	16.5	22.094	0.407197	0.00210099
D3ZF77;A0A387KC71	sp|D3ZF77|AK1CA_RAT Aldo-keto reductase family 1 member C15 OS=Rattus norvegicus OX=10116 GN=Akr1c15 PE=1 SV=1;tr|A0A387KC71|A0A387KC71_RAT Aldo-keto reductase family 1, member C15 OS=Rattus norvegicus OX=10116 GN=Akr1c15 PE=2 SV=1	2	3	3	17.9	37.194	0.385367	0.015552
F1LNG8;Q5BK62	tr|F1LNG8|F1LNG8_RAT Protein Mpv17 OS=Rattus norvegicus OX=10116 GN=Mpv17 PE=1 SV=2;sp|Q5BK62|MPV17_RAT Protein Mpv17 OS=Rattus norvegicus OX=10116 GN=Mpv17 PE=2 SV=1	2	1	1	13.6	18.75	0.365033	0.0466601
D3ZK97;B0BMY8;P84245;M0RBX6;A0A0G2K0N8;A0A0G2K9I5	tr|D3ZK97|D3ZK97_RAT Histone H3 OS=Rattus norvegicus OX=10116 GN=H3f3c PE=3 SV=1;tr|B0BMY8|B0BMY8_RAT Histone H3 OS=Rattus norvegicus OX=10116 GN=H3f3b PE=2 SV=1;sp|P84245|H33_RAT Histone H3.3 OS=Rattus norvegicus OX=10116 GN=H3f3b PE=1 SV=2;tr|M0RBX6|M0RB	7	4	1	40.4	15.358	0.344948	0.00309939
G3V7E8;D4AAI5;A0A0G2K139;Q9R0L4	tr|G3V7E8|G3V7E8_RAT Cullin-associated NEDD8-dissociated protein 2 OS=Rattus norvegicus OX=10116 GN=Cand2 PE=4 SV=2;tr|D4AAI5|D4AAI5_RAT Cullin-associated NEDD8-dissociated protein 2 OS=Rattus norvegicus OX=10116 GN=Cand2 PE=4 SV=1;tr|A0A0G2K139|A0A0G2K139	4	5	5	6.3	134.01	0.33268	0.036169
A0A0G2JSL0;P28073	tr|A0A0G2JSL0|A0A0G2JSL0_RAT Proteasome subunit beta OS=Rattus norvegicus OX=10116 GN=LOC100360846 PE=3 SV=1;sp|P28073|PSB6_RAT Proteasome subunit beta type-6 OS=Rattus norvegicus OX=10116 GN=Psmb6 PE=1 SV=3	2	2	2	21	25.303	0.329678	0.00429094
G3V852	tr|G3V852|G3V852_RAT RCG55135, isoform CRA_b OS=Rattus norvegicus OX=10116 GN=Tln1 PE=1 SV=1	2	5	4	4.1	269.67	0.287092	0.0056025
Q9EPX0	sp|Q9EPX0|HSPB8_RAT Heat shock protein beta-8 OS=Rattus norvegicus OX=10116 GN=Hspb8 PE=1 SV=1	1	2	2	18.4	21.592	0.280864	0.0318345
Q4V8H5	tr|Q4V8H5|Q4V8H5_RAT Aspartyl aminopeptidase OS=Rattus norvegicus OX=10116 GN=Dnpep PE=1 SV=1	1	2	2	11.8	52.555	0.222726	0.013004
Q5RKK3;P80299	tr|Q5RKK3|Q5RKK3_RAT Bifunctional epoxide hydrolase 2 OS=Rattus norvegicus OX=10116 GN=Ephx2 PE=1 SV=1;sp|P80299|HYES_RAT Bifunctional epoxide hydrolase 2 OS=Rattus norvegicus OX=10116 GN=Ephx2 PE=1 SV=1	2	1	1	3.6	62.328	0.215018	0.00512257
Q5BJ93;M0R5J4;P04764;Q5EB49	tr|Q5BJ93|Q5BJ93_RAT Enolase 1, (Alpha) OS=Rattus norvegicus OX=10116 GN=Eno1 PE=2 SV=2;tr|M0R5J4|M0R5J4_RAT Uncharacterized protein OS=Rattus norvegicus OX=10116 PE=3 SV=1;sp|P04764|ENOA_RAT Alpha-enolase OS=Rattus norvegicus OX=10116 GN=Eno1 PE=1 SV=4;tr	4	15	13	54.4	47.127	0.210938	3.4521e-09
P01836	sp|P01836|KACA_RAT Ig kappa chain C region, A allele OS=Rattus norvegicus OX=10116 PE=1 SV=1	1	4	2	67.9	11.732	0	9.58767e-07
P05545	sp|P05545|SPA3K_RAT Serine protease inhibitor A3K OS=Rattus norvegicus OX=10116 GN=Serpina3k PE=1 SV=3	1	8	1	27.2	46.561	0	7.44486e-07

## Sheet: Table S4
Table S4 List of differentially abundance proteins in the comparison between SHR-LPG and SHR-NCG
Protein IDs	Fasta headers	Number of proteins	Peptides	Unique peptides	Sequence coverage [%]	Mol. weight [kDa]	Fold-change	p-value
D7UNU1;D7UNT5	tr|D7UNU1|D7UNU1_RAT Cardiac-type ryaodine receptor (Fragment) OS=Rattus norvegicus OX=10116 GN=RyR PE=4 SV=1;tr|D7UNT5|D7UNT5_RAT Cardiac-type ryanodine receptor (Fragment) OS=Rattus norvegicus OX=10116 GN=RyR PE=2 SV=1	2	1	1	31.8	5.3391	2.36981	0.0245323
A0A0G2JSH2;P29147	tr|A0A0G2JSH2|A0A0G2JSH2_RAT 3-hydroxybutyrate dehydrogenase, type 1, isoform CRA_a OS=Rattus norvegicus OX=10116 GN=Bdh1 PE=1 SV=1;sp|P29147|BDH_RAT D-beta-hydroxybutyrate dehydrogenase, mitochondrial OS=Rattus norvegicus OX=10116 GN=Bdh1 PE=1 SV=2	2	5	5	16.9	38.333	2.35873	0.0102057
Q6AXV4	sp|Q6AXV4|SAM50_RAT Sorting and assembly machinery component 50 homolog OS=Rattus norvegicus OX=10116 GN=Samm50 PE=1 SV=1	1	5	5	12.4	51.96	1.81377	0.0426505
A0A0G2JTW9;Q62669;Q63011;Q6PDU6;Q62670	tr|A0A0G2JTW9|A0A0G2JTW9_RAT Beta-globin OS=Rattus norvegicus OX=10116 GN=Hbb-b1 PE=1 SV=1;tr|Q62669|Q62669_RAT Globin a1 OS=Rattus norvegicus OX=10116 GN=LOC103694855 PE=1 SV=1;tr|Q63011|Q63011_RAT Zero beta-globin (Fragment) OS=Rattus norvegicus OX=10116	5	9	4	73.5	15.988	0.649996	0.0105553
D4ACV3;M0RDM4;Q6I8Q6;M0RCL5;K7S2S2;K7R8M0;G3V9C0;D3ZVK7;A9UMV8;Q64598;Q4FZT6;Q00728;P0CC09;P0C170;P0C169;P02262;A0A0A0MXW3;D4AEC0;D3ZXP3;P0C0S7	tr|D4ACV3|D4ACV3_RAT Histone H2A OS=Rattus norvegicus OX=10116 GN=Hist2h2ac PE=3 SV=2;tr|M0RDM4|M0RDM4_RAT Histone H2A OS=Rattus norvegicus OX=10116 GN=LOC680322 PE=3 SV=1;tr|Q6I8Q6|Q6I8Q6_RAT Histone H2A OS=Rattus norvegicus OX=10116 GN=Hist1h2af PE=3 SV=	22	3	3	27.8	13.645	0.638447	0.00805035
P97519	sp|P97519|HMGCL_RAT Hydroxymethylglutaryl-CoA lyase, mitochondrial OS=Rattus norvegicus OX=10116 GN=Hmgcl PE=2 SV=1	1	4	4	24	34.191	0.621337	0.0418409
M0R4L7;G3V9C7;G3V8B3;D3ZWM5;A0A0G2JXE0;D3ZNH4;A0A0G2JXI9;Q00715;D4A817;D3ZLY9;A0A0G2K7R1;M0RBQ5;D3ZNZ9;Q00729	tr|M0R4L7|M0R4L7_RAT Histone H2B OS=Rattus norvegicus OX=10116 GN=Hist1h2bl PE=3 SV=1;tr|G3V9C7|G3V9C7_RAT Histone H2B OS=Rattus norvegicus OX=10116 GN=Hist1h2bk PE=3 SV=1;tr|G3V8B3|G3V8B3_RAT Histone H2B OS=Rattus norvegicus OX=10116 GN=Hist1h2bq PE=3 SV=	14	5	5	41.3	13.91	0.589176	0.040875
O35115	sp|O35115|FHL2_RAT Four and a half LIM domains protein 2 OS=Rattus norvegicus OX=10116 GN=Fhl2 PE=1 SV=1	1	4	4	17.6	32.086	0.562433	0.00191852
Q6PAH0;Q65ZS7;A0A0G2K151;P02650	tr|Q6PAH0|Q6PAH0_RAT Apolipoprotein E OS=Rattus norvegicus OX=10116 GN=Apoe PE=2 SV=1;tr|Q65ZS7|Q65ZS7_RAT Rat apolipoprotein E protein OS=Rattus norvegicus OX=10116 PE=3 SV=1;tr|A0A0G2K151|A0A0G2K151_RAT Apolipoprotein E OS=Rattus norvegicus OX=10116 GN=A	4	5	5	15.7	35.763	0.558548	0.00259755
A0A0G2JYS8;A0A0G2JVK2;Q6AYZ4;P63088;P62142;P62138	tr|A0A0G2JYS8|A0A0G2JYS8_RAT Serine/threonine-protein phosphatase OS=Rattus norvegicus OX=10116 GN=Ppp1ca PE=1 SV=1;tr|A0A0G2JVK2|A0A0G2JVK2_RAT Serine/threonine-protein phosphatase OS=Rattus norvegicus OX=10116 GN=Ppp1cc PE=1 SV=1;tr|Q6AYZ4|Q6AYZ4_RAT Ser	6	1	1	5.4	36.025	0.498401	0.0236662
B5DF46	tr|B5DF46|B5DF46_RAT Phosphomannomutase OS=Rattus norvegicus OX=10116 GN=Pmm2 PE=1 SV=1	1	1	1	6.6	27.708	0.472492	0.0293972
P04785	sp|P04785|PDIA1_RAT Protein disulfide-isomerase OS=Rattus norvegicus OX=10116 GN=P4hb PE=1 SV=2	1	1	1	5.9	56.951	0.467408	0.0487571
D4A8F2	tr|D4A8F2|D4A8F2_RAT Ras suppressor protein 1 OS=Rattus norvegicus OX=10116 GN=Rsu1 PE=1 SV=3	1	2	2	18.1	31.337	0.462769	0.0389525
A0A0G2K405;P12368	tr|A0A0G2K405|A0A0G2K405_RAT cAMP-dependent protein kinase type II-alpha regulatory subunit OS=Rattus norvegicus OX=10116 GN=Prkar2a PE=1 SV=1;sp|P12368|KAP2_RAT cAMP-dependent protein kinase type II-alpha regulatory subunit OS=Rattus norvegicus OX=10116 G	2	1	1	5.2	48.145	0.38168	0.0132194
A0A0G2JSL0;P28073	tr|A0A0G2JSL0|A0A0G2JSL0_RAT Proteasome subunit beta OS=Rattus norvegicus OX=10116 GN=LOC100360846 PE=3 SV=1;sp|P28073|PSB6_RAT Proteasome subunit beta type-6 OS=Rattus norvegicus OX=10116 GN=Psmb6 PE=1 SV=3	2	2	2	21	25.303	0.327437	0.0092764
D3ZK97;B0BMY8;P84245;M0RBX6;A0A0G2K0N8;A0A0G2K9I5	tr|D3ZK97|D3ZK97_RAT Histone H3 OS=Rattus norvegicus OX=10116 GN=H3f3c PE=3 SV=1;tr|B0BMY8|B0BMY8_RAT Histone H3 OS=Rattus norvegicus OX=10116 GN=H3f3b PE=2 SV=1;sp|P84245|H33_RAT Histone H3.3 OS=Rattus norvegicus OX=10116 GN=H3f3b PE=1 SV=2;tr|M0RBX6|M0RB	7	4	1	40.4	15.358	0.310645	0.00090062
A2RRU1	sp|A2RRU1|GYS1_RAT Glycogen [starch] synthase, muscle OS=Rattus norvegicus OX=10116 GN=Gys1 PE=1 SV=1	1	1	1	3.3	84.071	0.286185	0.0235327
F1LRJ9;Q8VIF7	tr|F1LRJ9|F1LRJ9_RAT Methanethiol oxidase OS=Rattus norvegicus OX=10116 GN=Selenbp1 PE=1 SV=2;sp|Q8VIF7|SBP1_RAT Methanethiol oxidase OS=Rattus norvegicus OX=10116 GN=Selenbp1 PE=1 SV=1	2	3	3	5.8	55.107	0.270187	0.0408281
D3ZW08	tr|D3ZW08|D3ZW08_RAT Adenylosuccinate lyase OS=Rattus norvegicus OX=10116 GN=Adsl PE=1 SV=1	1	1	1	5	54.852	0.267366	0.0104628
P69897	sp|P69897|TBB5_RAT Tubulin beta-5 chain OS=Rattus norvegicus OX=10116 GN=Tubb5 PE=1 SV=1	1	18	2	59.7	49.67	0.168099	0.0189091
D3ZJX5	tr|D3ZJX5|D3ZJX5_RAT Mitochondrial import inner membrane translocase subunit TIM50 OS=Rattus norvegicus OX=10116 GN=Timm50 PE=1 SV=2	1	1	1	2.8	39.854	0.157983	0.00590362
A0A0G2JXK5;P05544;A0A0G2JYK0;F1LM05;Q7TMB9;P09005	tr|A0A0G2JXK5|A0A0G2JXK5_RAT Serine protease inhibitor A3N OS=Rattus norvegicus OX=10116 GN=LOC299282 PE=1 SV=1;sp|P05544|SPA3L_RAT Serine protease inhibitor A3L OS=Rattus norvegicus OX=10116 GN=Serpina3l PE=1 SV=3;tr|A0A0G2JYK0|A0A0G2JYK0_RAT Serine prote	7	8	4	21.5	46.219	0.121086	0.0271549
Q0QER8;P41562	tr|Q0QER8|Q0QER8_RAT Isocitrate dehydrogenase 1 (Fragment) OS=Rattus norvegicus OX=10116 GN=IDH1 PE=2 SV=1;sp|P41562|IDHC_RAT Isocitrate dehydrogenase [NADP] cytoplasmic OS=Rattus norvegicus OX=10116 GN=Idh1 PE=1 SV=1	2	3	1	9.5	42.655	0.117001	0.0119071

## Sheet: Table S5
Table S5 List of differentially abundance proteins in the comparison between SHR-HPG and SHR-NCG
Protein IDs	Fasta headers	Number of proteins	Peptides	Unique peptides	Sequence coverage [%]	Mol. weight [kDa]	Fold-change	p-value
A0A0G2JSH2;P29147	tr|A0A0G2JSH2|A0A0G2JSH2_RAT 3-hydroxybutyrate dehydrogenase, type 1, isoform CRA_a OS=Rattus norvegicus OX=10116 GN=Bdh1 PE=1 SV=1;sp|P29147|BDH_RAT D-beta-hydroxybutyrate dehydrogenase, mitochondrial OS=Rattus norvegicus OX=10116 GN=Bdh1 PE=1 SV=2	2	5	5	16.9	38.333	2.3361	0.0056811
A0A096MJ01	tr|A0A096MJ01|A0A096MJ01_RAT LIM domain-binding 3 OS=Rattus norvegicus OX=10116 GN=Ldb3 PE=1 SV=1	1	16	4	31.3	76.815	2.22464	0.0042218
P38718	sp|P38718|MPC2_RAT Mitochondrial pyruvate carrier 2 OS=Rattus norvegicus OX=10116 GN=Mpc2 PE=2 SV=1	1	5	5	36.2	14.258	1.6117	0.000955457
Q9Z0V5	sp|Q9Z0V5|PRDX4_RAT Peroxiredoxin-4 OS=Rattus norvegicus OX=10116 GN=Prdx4 PE=2 SV=1	1	2	1	7	31.007	1.59535	0.0125215
Q95938;Q8SEZ6;Q8HIC9;Q06QK0;Q06QA9;A0A0A1FZ34;P05503;B3Y997;A4UIA7	tr|Q95938|Q95938_RAT Cytochrome c oxidase subunit 1 OS=Rattus norvegicus OX=10116 GN=Co I PE=3 SV=1;tr|Q8SEZ6|Q8SEZ6_RAT Cytochrome c oxidase subunit 1 OS=Rattus norvegicus OX=10116 GN=COI PE=3 SV=1;tr|Q8HIC9|Q8HIC9_RAT Cytochrome c oxidase subunit 1 OS=Ra	9	2	2	7.8	56.977	1.58368	0.0202188
D3ZG43	tr|D3ZG43|D3ZG43_RAT NADH dehydrogenase (Ubiquinone) Fe-S protein 3 (Predicted), isoform CRA_c OS=Rattus norvegicus OX=10116 GN=Ndufs3 PE=1 SV=1	1	10	10	43.2	30.226	1.55415	0.0117714
B0BNE5	sp|B0BNE5|ESTD_RAT S-formylglutathione hydrolase OS=Rattus norvegicus OX=10116 GN=Esd PE=2 SV=1	1	2	2	16	31.363	0.663551	0.0016529
D4A9P9	tr|D4A9P9|D4A9P9_RAT Gup1, glycerol uptake/transporter homolog (Yeast) (Predicted) OS=Rattus norvegicus OX=10116 GN=Hhatl PE=3 SV=1	1	6	6	18.3	56.377	0.659606	0.0201479
P25113	sp|P25113|PGAM1_RAT Phosphoglycerate mutase 1 OS=Rattus norvegicus OX=10116 GN=Pgam1 PE=1 SV=4	2	10	7	61.4	28.832	0.619857	0.00883428
P05197;Q8K1G4	sp|P05197|EF2_RAT Elongation factor 2 OS=Rattus norvegicus OX=10116 GN=Eef2 PE=1 SV=4;tr|Q8K1G4|Q8K1G4_RAT Elongation factor-2 (Fragment) OS=Rattus norvegicus OX=10116 GN=Ef-2 PE=4 SV=1	2	13	13	23.3	95.283	0.619033	0.0258903
P36972	sp|P36972|APT_RAT Adenine phosphoribosyltransferase OS=Rattus norvegicus OX=10116 GN=Aprt PE=1 SV=1	1	4	4	37.8	19.546	0.562672	0.0350307
D3ZZN3	tr|D3ZZN3|D3ZZN3_RAT Acetyl-coenzyme A synthetase OS=Rattus norvegicus OX=10116 GN=Acss1 PE=3 SV=1	1	8	8	15.2	74.891	0.550639	0.0361492
Q4V8H8	sp|Q4V8H8|EHD2_RAT EH domain-containing protein 2 OS=Rattus norvegicus OX=10116 GN=Ehd2 PE=1 SV=1	1	7	6	20.1	61.237	0.544248	0.00974766
P97519	sp|P97519|HMGCL_RAT Hydroxymethylglutaryl-CoA lyase, mitochondrial OS=Rattus norvegicus OX=10116 GN=Hmgcl PE=2 SV=1	1	4	4	24	34.191	0.528476	0.00144163
P11530	sp|P11530|DMD_RAT Dystrophin OS=Rattus norvegicus OX=10116 GN=Dmd PE=1 SV=2	2	12	12	5.7	425.82	0.501859	0.0357102
M0RBF1;M0RBJ7;P01026	tr|M0RBF1|M0RBF1_RAT Complement C3 OS=Rattus norvegicus OX=10116 GN=C3 PE=1 SV=1;tr|M0RBJ7|M0RBJ7_RAT Complement C3 OS=Rattus norvegicus OX=10116 GN=C3 PE=1 SV=1;sp|P01026|CO3_RAT Complement C3 OS=Rattus norvegicus OX=10116 GN=C3 PE=1 SV=3	3	14	14	13.7	186.32	0.485292	0.00199105
Q5XFX0	sp|Q5XFX0|TAGL2_RAT Transgelin-2 OS=Rattus norvegicus OX=10116 GN=Tagln2 PE=1 SV=1	1	4	4	35.2	22.393	0.47725	0.0374271
Q5XIN6	sp|Q5XIN6|LETM1_RAT Mitochondrial proton/calcium exchanger protein OS=Rattus norvegicus OX=10116 GN=Letm1 PE=1 SV=1	1	1	1	3.1	83.059	0.452416	0.0278568
D4A8F2	tr|D4A8F2|D4A8F2_RAT Ras suppressor protein 1 OS=Rattus norvegicus OX=10116 GN=Rsu1 PE=1 SV=3	1	2	2	18.1	31.337	0.449668	0.0119044
Q5U302;A0A0G2JYF7	tr|Q5U302|Q5U302_RAT Catenin (Cadherin associated protein), alpha 1 OS=Rattus norvegicus OX=10116 GN=Ctnna1 PE=1 SV=1;tr|A0A0G2JYF7|A0A0G2JYF7_RAT Catenin alpha 1 OS=Rattus norvegicus OX=10116 GN=Ctnna1 PE=1 SV=1	3	6	6	13.5	100.24	0.444143	0.0354727
Q5U1Z9	tr|Q5U1Z9|Q5U1Z9_RAT Metaxin 2 OS=Rattus norvegicus OX=10116 GN=Mtx2 PE=1 SV=1	1	4	4	33.5	29.718	0.38975	0.0309995
A0A0G2JYS8;A0A0G2JVK2;Q6AYZ4;P63088;P62142;P62138	tr|A0A0G2JYS8|A0A0G2JYS8_RAT Serine/threonine-protein phosphatase OS=Rattus norvegicus OX=10116 GN=Ppp1ca PE=1 SV=1;tr|A0A0G2JVK2|A0A0G2JVK2_RAT Serine/threonine-protein phosphatase OS=Rattus norvegicus OX=10116 GN=Ppp1cc PE=1 SV=1;tr|Q6AYZ4|Q6AYZ4_RAT Ser	6	1	1	5.4	36.025	0.360888	0.00512706
B0BNK6;A0A0A0MXW1;P35738	tr|B0BNK6|B0BNK6_RAT Branched chain keto acid dehydrogenase E1, beta polypeptide OS=Rattus norvegicus OX=10116 GN=Bckdhb PE=2 SV=1;tr|A0A0A0MXW1|A0A0A0MXW1_RAT 2-oxoisovalerate dehydrogenase subunit beta, mitochondrial OS=Rattus norvegicus OX=10116 GN=Bckd	3	2	2	7.2	42.781	0.33673	0.00796211
A0A0G2K405;P12368	tr|A0A0G2K405|A0A0G2K405_RAT cAMP-dependent protein kinase type II-alpha regulatory subunit OS=Rattus norvegicus OX=10116 GN=Prkar2a PE=1 SV=1;sp|P12368|KAP2_RAT cAMP-dependent protein kinase type II-alpha regulatory subunit OS=Rattus norvegicus OX=10116 G	2	1	1	5.2	48.145	0.330796	0.0284645
G3V852	tr|G3V852|G3V852_RAT RCG55135, isoform CRA_b OS=Rattus norvegicus OX=10116 GN=Tln1 PE=1 SV=1	2	5	4	4.1	269.67	0.310104	0.0194569
A0A0G2JSL0;P28073	tr|A0A0G2JSL0|A0A0G2JSL0_RAT Proteasome subunit beta OS=Rattus norvegicus OX=10116 GN=LOC100360846 PE=3 SV=1;sp|P28073|PSB6_RAT Proteasome subunit beta type-6 OS=Rattus norvegicus OX=10116 GN=Psmb6 PE=1 SV=3	2	2	2	21	25.303	0.303181	0.0078228
D7UNU1;D7UNT5	tr|D7UNU1|D7UNU1_RAT Cardiac-type ryaodine receptor (Fragment) OS=Rattus norvegicus OX=10116 GN=RyR PE=4 SV=1;tr|D7UNT5|D7UNT5_RAT Cardiac-type ryanodine receptor (Fragment) OS=Rattus norvegicus OX=10116 GN=RyR PE=2 SV=1	2	1	1	31.8	5.3391	0.296582	0.00847691
G3V7K3;Q9JL97;A0A0G2K9I6;P13635	tr|G3V7K3|G3V7K3_RAT Ceruloplasmin OS=Rattus norvegicus OX=10116 GN=Cp PE=1 SV=1;tr|Q9JL97|Q9JL97_RAT GPI-anchored ceruloplasmin OS=Rattus norvegicus OX=10116 PE=2 SV=1;tr|A0A0G2K9I6|A0A0G2K9I6_RAT Ceruloplasmin OS=Rattus norvegicus OX=10116 GN=Cp PE=1 SV=	5	6	6	8.8	120.66	0.273161	0.0231818
F1M964;Q68FX8;P20069	tr|F1M964|F1M964_RAT Mitochondrial-processing peptidase subunit alpha OS=Rattus norvegicus OX=10116 GN=Pmpca PE=1 SV=2;tr|Q68FX8|Q68FX8_RAT Mitochondrial-processing peptidase subunit alpha OS=Rattus norvegicus OX=10116 GN=Pmpca PE=1 SV=1;sp|P20069|MPPA_RAT	3	1	1	3.3	58.381	0.26287	0.00294354
Q7TPB1	sp|Q7TPB1|TCPD_RAT T-complex protein 1 subunit delta OS=Rattus norvegicus OX=10116 GN=Cct4 PE=1 SV=3	1	2	2	7.8	58.099	0.260215	0.0373897
B2RZA9	tr|B2RZA9|B2RZA9_RAT Ube2l3 protein OS=Rattus norvegicus OX=10116 GN=Ube2l3 PE=2 SV=1	1	1	1	14.3	17.861	0.240577	0.0163255
A2RRU1	sp|A2RRU1|GYS1_RAT Glycogen [starch] synthase, muscle OS=Rattus norvegicus OX=10116 GN=Gys1 PE=1 SV=1	1	1	1	3.3	84.071	0.204692	0.0283062
G3V8C4;A3FM27;Q9Z0W7	tr|G3V8C4|G3V8C4_RAT Chloride intracellular channel protein OS=Rattus norvegicus OX=10116 GN=Clic4 PE=1 SV=1;tr|A3FM27|A3FM27_RAT Chloride intracellular channel protein OS=Rattus norvegicus OX=10116 GN=Clic4 PE=2 SV=1;sp|Q9Z0W7|CLIC4_RAT Chloride intracell	3	1	1	7.1	28.669	0.182933	0.00422603
Q5RKK3;P80299	tr|Q5RKK3|Q5RKK3_RAT Bifunctional epoxide hydrolase 2 OS=Rattus norvegicus OX=10116 GN=Ephx2 PE=1 SV=1;sp|P80299|HYES_RAT Bifunctional epoxide hydrolase 2 OS=Rattus norvegicus OX=10116 GN=Ephx2 PE=1 SV=1	2	1	1	3.6	62.328	0.12706	0.00332111
A0A0H2UHS8;O08589	tr|A0A0H2UHS8|A0A0H2UHS8_RAT FXYD domain-containing ion transport regulator OS=Rattus norvegicus OX=10116 GN=Fxyd1 PE=1 SV=1;sp|O08589|PLM_RAT Phospholemman OS=Rattus norvegicus OX=10116 GN=Fxyd1 PE=1 SV=2	2	1	1	12.6	10.624	0.12542	2.94679e-05
D3ZVB7	tr|D3ZVB7|D3ZVB7_RAT Osteoglycin OS=Rattus norvegicus OX=10116 GN=Ogn PE=1 SV=1	1	1	1	5.4	34.069	0.110306	0.0391167
A0A0G2JYA4;P63331;P62716	tr|A0A0G2JYA4|A0A0G2JYA4_RAT Serine/threonine-protein phosphatase OS=Rattus norvegicus OX=10116 GN=LOC100362453 PE=3 SV=1;sp|P63331|PP2AA_RAT Serine/threonine-protein phosphatase 2A catalytic subunit alpha isoform OS=Rattus norvegicus OX=10116 GN=Ppp2ca PE	3	2	2	8.4	35.523	0	0.0107651

## Sheet: Table S6
Table S6 List of differentially abundance proteins in the comparison between SHR-PCG and SHR-NCG
Protein IDs	Fasta headers	Number of proteins	Peptides	Unique peptides	Sequence coverage [%]	Mol. weight [kDa]	Fold-change	p-value
Q63080	tr|Q63080|Q63080_RAT Ca2+/Mg2+ ATPase (Fragment) OS=Rattus norvegicus OX=10116 PE=2 SV=1	1	19	1	42.7	56.23	2.23448	0.0311593
Q95938;Q8SEZ6;Q8HIC9;Q06QK0;Q06QA9;A0A0A1FZ34;P05503;B3Y997;A4UIA7	tr|Q95938|Q95938_RAT Cytochrome c oxidase subunit 1 OS=Rattus norvegicus OX=10116 GN=Co I PE=3 SV=1;tr|Q8SEZ6|Q8SEZ6_RAT Cytochrome c oxidase subunit 1 OS=Rattus norvegicus OX=10116 GN=COI PE=3 SV=1;tr|Q8HIC9|Q8HIC9_RAT Cytochrome c oxidase subunit 1 OS=Ra	9	2	2	7.8	56.977	1.77492	0.00445092
G3V8V6;A0A0G2K5F1;Q8K4G6;Q7TNX8	tr|G3V8V6|G3V8V6_RAT ADP-ribose glycohydrolase MACROD1 OS=Rattus norvegicus OX=10116 GN=Macrod1 PE=1 SV=3;tr|A0A0G2K5F1|A0A0G2K5F1_RAT ADP-ribose glycohydrolase MACROD1 OS=Rattus norvegicus OX=10116 GN=Macrod1 PE=1 SV=1;sp|Q8K4G6|MACD1_RAT ADP-ribose glyco	4	4	4	30.5	27.078	1.61537	0.0446047
Q66H98	sp|Q66H98|CAVN2_RAT Caveolae-associated protein 2 OS=Rattus norvegicus OX=10116 GN=Cavin2 PE=1 SV=3	1	3	3	7.2	46.386	1.61051	0.00900799
G3V734;Q64591	tr|G3V734|G3V734_RAT 2,4-dienoyl CoA reductase 1, mitochondrial, isoform CRA_a OS=Rattus norvegicus OX=10116 GN=Decr1 PE=1 SV=1;sp|Q64591|DECR_RAT 2,4-dienoyl-CoA reductase, mitochondrial OS=Rattus norvegicus OX=10116 GN=Decr1 PE=1 SV=2	2	8	8	25.7	36.132	1.59401	0.028638
Q9JJW3	sp|Q9JJW3|ATPMD_RAT ATP synthase membrane subunit DAPIT, mitochondrial OS=Rattus norvegicus OX=10116 GN=Atp5md PE=1 SV=1	1	2	2	43.1	6.4075	1.59002	0.00158066
D3ZG43	tr|D3ZG43|D3ZG43_RAT NADH dehydrogenase (Ubiquinone) Fe-S protein 3 (Predicted), isoform CRA_c OS=Rattus norvegicus OX=10116 GN=Ndufs3 PE=1 SV=1	1	10	10	43.2	30.226	1.52551	0.000101584
P07335	sp|P07335|KCRB_RAT Creatine kinase B-type OS=Rattus norvegicus OX=10116 GN=Ckb PE=1 SV=2	1	12	11	52.2	42.725	0.643311	0.00532271
P05197;Q8K1G4	sp|P05197|EF2_RAT Elongation factor 2 OS=Rattus norvegicus OX=10116 GN=Eef2 PE=1 SV=4;tr|Q8K1G4|Q8K1G4_RAT Elongation factor-2 (Fragment) OS=Rattus norvegicus OX=10116 GN=Ef-2 PE=4 SV=1	2	13	13	23.3	95.283	0.631727	0.0335467
D4A9P9	tr|D4A9P9|D4A9P9_RAT Gup1, glycerol uptake/transporter homolog (Yeast) (Predicted) OS=Rattus norvegicus OX=10116 GN=Hhatl PE=3 SV=1	1	6	6	18.3	56.377	0.618205	0.00804455
P01836	sp|P01836|KACA_RAT Ig kappa chain C region, A allele OS=Rattus norvegicus OX=10116 PE=1 SV=1	1	4	2	67.9	11.732	0.61195	0.0281924
A0A0G2JZH8;Q5BJX2;Q7TQ85	tr|A0A0G2JZH8|A0A0G2JZH8_RAT Dihydrolipoamide acetyltransferase component of pyruvate dehydrogenase complex OS=Rattus norvegicus OX=10116 GN=Pdhx PE=1 SV=1;tr|Q5BJX2|Q5BJX2_RAT Pdhx protein (Fragment) OS=Rattus norvegicus OX=10116 GN=Pdhx PE=2 SV=1;tr|Q7TQ	3	7	7	13.9	54.169	0.608735	0.0347764
P61983	sp|P61983|1433G_RAT 14-3-3 protein gamma OS=Rattus norvegicus OX=10116 GN=Ywhag PE=1 SV=2	1	7	4	36	28.302	0.591162	0.0180138
D3ZVQ0	tr|D3ZVQ0|D3ZVQ0_RAT Ubiquitin carboxyl-terminal hydrolase OS=Rattus norvegicus OX=10116 GN=Usp5 PE=1 SV=1	1	1	1	1.9	95.778	0.578127	0.00912409
P97519	sp|P97519|HMGCL_RAT Hydroxymethylglutaryl-CoA lyase, mitochondrial OS=Rattus norvegicus OX=10116 GN=Hmgcl PE=2 SV=1	1	4	4	24	34.191	0.572989	0.0195483
Q2TA68	sp|Q2TA68|OPA1_RAT Dynamin-like 120 kDa protein, mitochondrial OS=Rattus norvegicus OX=10116 GN=Opa1 PE=1 SV=1	1	6	6	11.1	111.31	0.563833	0.0104387
P36972	sp|P36972|APT_RAT Adenine phosphoribosyltransferase OS=Rattus norvegicus OX=10116 GN=Aprt PE=1 SV=1	1	4	4	37.8	19.546	0.515679	0.0126208
F1LRZ1;F1LS89;B0LPN4	tr|F1LRZ1|F1LRZ1_RAT Ryanodine receptor 2 OS=Rattus norvegicus OX=10116 GN=Ryr2 PE=1 SV=3;tr|F1LS89|F1LS89_RAT Ryanodine receptor 2 OS=Rattus norvegicus OX=10116 GN=Ryr2 PE=1 SV=3;sp|B0LPN4|RYR2_RAT Ryanodine receptor 2 OS=Rattus norvegicus OX=10116 GN=Ryr	6	13	13	5.2	560.43	0.503755	0.040036
M0RBF1;M0RBJ7;P01026	tr|M0RBF1|M0RBF1_RAT Complement C3 OS=Rattus norvegicus OX=10116 GN=C3 PE=1 SV=1;tr|M0RBJ7|M0RBJ7_RAT Complement C3 OS=Rattus norvegicus OX=10116 GN=C3 PE=1 SV=1;sp|P01026|CO3_RAT Complement C3 OS=Rattus norvegicus OX=10116 GN=C3 PE=1 SV=3	3	14	14	13.7	186.32	0.48031	0.00270786
Q641Z6	sp|Q641Z6|EHD1_RAT EH domain-containing protein 1 OS=Rattus norvegicus OX=10116 GN=Ehd1 PE=1 SV=1	3	5	4	15.7	60.602	0.421591	0.0423729
P04785	sp|P04785|PDIA1_RAT Protein disulfide-isomerase OS=Rattus norvegicus OX=10116 GN=P4hb PE=1 SV=2	1	1	1	5.9	56.951	0.418183	0.0263842
B5DF46	tr|B5DF46|B5DF46_RAT Phosphomannomutase OS=Rattus norvegicus OX=10116 GN=Pmm2 PE=1 SV=1	1	1	1	6.6	27.708	0.38545	0.0140679
A0A0G2K405;P12368	tr|A0A0G2K405|A0A0G2K405_RAT cAMP-dependent protein kinase type II-alpha regulatory subunit OS=Rattus norvegicus OX=10116 GN=Prkar2a PE=1 SV=1;sp|P12368|KAP2_RAT cAMP-dependent protein kinase type II-alpha regulatory subunit OS=Rattus norvegicus OX=10116 G	2	1	1	5.2	48.145	0.367281	0.0315879
Q5PQW8;Q63663	tr|Q5PQW8|Q5PQW8_RAT Guanylate binding protein 2 OS=Rattus norvegicus OX=10116 GN=Gbp2 PE=1 SV=1;sp|Q63663|GBP2_RAT Guanylate-binding protein 1 OS=Rattus norvegicus OX=10116 GN=Gbp2 PE=1 SV=2	2	1	1	2	67.355	0.358039	0.0323462
F1M964;Q68FX8;P20069	tr|F1M964|F1M964_RAT Mitochondrial-processing peptidase subunit alpha OS=Rattus norvegicus OX=10116 GN=Pmpca PE=1 SV=2;tr|Q68FX8|Q68FX8_RAT Mitochondrial-processing peptidase subunit alpha OS=Rattus norvegicus OX=10116 GN=Pmpca PE=1 SV=1;sp|P20069|MPPA_RAT	3	1	1	3.3	58.381	0.352373	0.036683
O35303	sp|O35303|DNM1L_RAT Dynamin-1-like protein OS=Rattus norvegicus OX=10116 GN=Dnm1l PE=1 SV=1	1	3	3	8.7	83.907	0.352162	0.0373532
Q5XIN6	sp|Q5XIN6|LETM1_RAT Mitochondrial proton/calcium exchanger protein OS=Rattus norvegicus OX=10116 GN=Letm1 PE=1 SV=1	1	1	1	3.1	83.059	0.344584	0.00766653
A0A096MJJ0;Q6IMX5;Q5BKE5;F7F5B5;D4A8Z2;A0A0G2JYC5;A0A096MJ39;Q07969;O35754;Q794J1;A0A096MIY7	tr|A0A096MJJ0|A0A096MJJ0_RAT Uncharacterized protein (Fragment) OS=Rattus norvegicus OX=10116 PE=3 SV=1;tr|Q6IMX5|Q6IMX5_RAT CD36 molecule (Thrombospondin receptor) OS=Rattus norvegicus OX=10116 GN=Cd36 PE=1 SV=1;tr|Q5BKE5|Q5BKE5_RAT RCG24401, isoform CRA_	12	4	4	12.2	47.05	0.341974	0.0156846
Q5U302;A0A0G2JYF7	tr|Q5U302|Q5U302_RAT Catenin (Cadherin associated protein), alpha 1 OS=Rattus norvegicus OX=10116 GN=Ctnna1 PE=1 SV=1;tr|A0A0G2JYF7|A0A0G2JYF7_RAT Catenin alpha 1 OS=Rattus norvegicus OX=10116 GN=Ctnna1 PE=1 SV=1	3	6	6	13.5	100.24	0.339656	0.00931911
Q924S5	sp|Q924S5|LONM_RAT Lon protease homolog, mitochondrial OS=Rattus norvegicus OX=10116 GN=Lonp1 PE=2 SV=1	1	2	2	7.3	105.79	0.338322	0.0143174
D4A6E3;A0A0G2JUW7;Q03626;A0A0G2JUP5	tr|D4A6E3|D4A6E3_RAT Murinoglobulin-1 OS=Rattus norvegicus OX=10116 GN=Mug1 PE=1 SV=2;tr|A0A0G2JUW7|A0A0G2JUW7_RAT Murinoglobulin-1 OS=Rattus norvegicus OX=10116 GN=Mug1 PE=4 SV=1;sp|Q03626|MUG1_RAT Murinoglobulin-1 OS=Rattus norvegicus OX=10116 GN=Mug1 PE	4	19	1	17.8	165.32	0.33232	0.0483973
F8WFR6;O08730;A0A0G2JXP1	tr|F8WFR6|F8WFR6_RAT Glycogenin-1 OS=Rattus norvegicus OX=10116 GN=Gyg1 PE=1 SV=1;sp|O08730|GLYG_RAT Glycogenin-1 OS=Rattus norvegicus OX=10116 GN=Gyg1 PE=2 SV=4;tr|A0A0G2JXP1|A0A0G2JXP1_RAT Glycogenin-1 OS=Rattus norvegicus OX=10116 GN=Gyg1 PE=1 SV=1	3	3	3	19.9	37.145	0.319415	0.00364126
A0A0G2JSZ5;Q63081	tr|A0A0G2JSZ5|A0A0G2JSZ5_RAT Protein disulfide-isomerase A6 OS=Rattus norvegicus OX=10116 GN=Pdia6 PE=1 SV=1;sp|Q63081|PDIA6_RAT Protein disulfide-isomerase A6 OS=Rattus norvegicus OX=10116 GN=Pdia6 PE=1 SV=2	2	2	2	8.5	48.76	0.302652	0.0194038
D3ZT90	tr|D3ZT90|D3ZT90_RAT Glutaryl-CoA dehydrogenase OS=Rattus norvegicus OX=10116 GN=Gcdh PE=1 SV=1	1	1	1	5.4	49.713	0.302448	0.0134381
P14669	sp|P14669|ANXA3_RAT Annexin A3 OS=Rattus norvegicus OX=10116 GN=Anxa3 PE=1 SV=4	1	3	3	12.7	36.363	0.28045	0.0405421
Q9EPX0	sp|Q9EPX0|HSPB8_RAT Heat shock protein beta-8 OS=Rattus norvegicus OX=10116 GN=Hspb8 PE=1 SV=1	1	2	2	18.4	21.592	0.265174	0.040237
E2RUH2;A0A0G2K9E0;P29315	tr|E2RUH2|E2RUH2_RAT Ribonuclease inhibitor OS=Rattus norvegicus OX=10116 GN=Rnh1 PE=1 SV=1;tr|A0A0G2K9E0|A0A0G2K9E0_RAT Ribonuclease inhibitor OS=Rattus norvegicus OX=10116 GN=Rnh1 PE=1 SV=1;sp|P29315|RINI_RAT Ribonuclease inhibitor OS=Rattus norvegicus O	3	2	2	10.3	49.919	0.257794	0.0438963
A0A0G2JYS8;A0A0G2JVK2;Q6AYZ4;P63088;P62142;P62138	tr|A0A0G2JYS8|A0A0G2JYS8_RAT Serine/threonine-protein phosphatase OS=Rattus norvegicus OX=10116 GN=Ppp1ca PE=1 SV=1;tr|A0A0G2JVK2|A0A0G2JVK2_RAT Serine/threonine-protein phosphatase OS=Rattus norvegicus OX=10116 GN=Ppp1cc PE=1 SV=1;tr|Q6AYZ4|Q6AYZ4_RAT Ser	6	1	1	5.4	36.025	0.248682	0.000452962
G3V7K3;Q9JL97;A0A0G2K9I6;P13635	tr|G3V7K3|G3V7K3_RAT Ceruloplasmin OS=Rattus norvegicus OX=10116 GN=Cp PE=1 SV=1;tr|Q9JL97|Q9JL97_RAT GPI-anchored ceruloplasmin OS=Rattus norvegicus OX=10116 PE=2 SV=1;tr|A0A0G2K9I6|A0A0G2K9I6_RAT Ceruloplasmin OS=Rattus norvegicus OX=10116 GN=Cp PE=1 SV=	5	6	6	8.8	120.66	0.216073	0.0127514
Q5BK81	sp|Q5BK81|PTGR2_RAT Prostaglandin reductase 2 OS=Rattus norvegicus OX=10116 GN=Ptgr2 PE=2 SV=2	1	2	2	11.4	38.136	0.202486	0.040752
Q5U1Z9	tr|Q5U1Z9|Q5U1Z9_RAT Metaxin 2 OS=Rattus norvegicus OX=10116 GN=Mtx2 PE=1 SV=1	1	4	4	33.5	29.718	0.171529	0.00641017
G3V7E8;D4AAI5;A0A0G2K139;Q9R0L4	tr|G3V7E8|G3V7E8_RAT Cullin-associated NEDD8-dissociated protein 2 OS=Rattus norvegicus OX=10116 GN=Cand2 PE=4 SV=2;tr|D4AAI5|D4AAI5_RAT Cullin-associated NEDD8-dissociated protein 2 OS=Rattus norvegicus OX=10116 GN=Cand2 PE=4 SV=1;tr|A0A0G2K139|A0A0G2K139	4	5	5	6.3	134.01	0.152984	0.0123846
Q5RKK3;P80299	tr|Q5RKK3|Q5RKK3_RAT Bifunctional epoxide hydrolase 2 OS=Rattus norvegicus OX=10116 GN=Ephx2 PE=1 SV=1;sp|P80299|HYES_RAT Bifunctional epoxide hydrolase 2 OS=Rattus norvegicus OX=10116 GN=Ephx2 PE=1 SV=1	2	1	1	3.6	62.328	0.137168	0.00432034
G3V852	tr|G3V852|G3V852_RAT RCG55135, isoform CRA_b OS=Rattus norvegicus OX=10116 GN=Tln1 PE=1 SV=1	2	5	4	4.1	269.67	0.132128	0.000867839
A2RRU1	sp|A2RRU1|GYS1_RAT Glycogen [starch] synthase, muscle OS=Rattus norvegicus OX=10116 GN=Gys1 PE=1 SV=1	1	1	1	3.3	84.071	0.124849	0.00794038
A0A0G2JSL0;P28073	tr|A0A0G2JSL0|A0A0G2JSL0_RAT Proteasome subunit beta OS=Rattus norvegicus OX=10116 GN=LOC100360846 PE=3 SV=1;sp|P28073|PSB6_RAT Proteasome subunit beta type-6 OS=Rattus norvegicus OX=10116 GN=Psmb6 PE=1 SV=3	2	2	2	21	25.303	0.105065	0.000616928
G3V8C4;A3FM27;Q9Z0W7	tr|G3V8C4|G3V8C4_RAT Chloride intracellular channel protein OS=Rattus norvegicus OX=10116 GN=Clic4 PE=1 SV=1;tr|A3FM27|A3FM27_RAT Chloride intracellular channel protein OS=Rattus norvegicus OX=10116 GN=Clic4 PE=2 SV=1;sp|Q9Z0W7|CLIC4_RAT Chloride intracell	3	1	1	7.1	28.669	0.101832	0.000241749
B2RYL9;D3ZKG5	tr|B2RYL9|B2RYL9_RAT Parvb protein (Fragment) OS=Rattus norvegicus OX=10116 GN=Parvb PE=2 SV=1;tr|D3ZKG5|D3ZKG5_RAT Parvin, beta OS=Rattus norvegicus OX=10116 GN=Parvb PE=1 SV=1	2	1	1	8.4	19.239	0.0966584	0.0434627
B2RZA9	tr|B2RZA9|B2RZA9_RAT Ube2l3 protein OS=Rattus norvegicus OX=10116 GN=Ube2l3 PE=2 SV=1	1	1	1	14.3	17.861	0.0642023	0.00457869
A0A0G2K1C0;Q4V7C7;Q9ERF9;F1LY09	tr|A0A0G2K1C0|A0A0G2K1C0_RAT Actin-related protein 3 OS=Rattus norvegicus OX=10116 GN=Actr3 PE=1 SV=1;sp|Q4V7C7|ARP3_RAT Actin-related protein 3 OS=Rattus norvegicus OX=10116 GN=Actr3 PE=1 SV=1;tr|Q9ERF9|Q9ERF9_RAT Actin-related protein 3 (Fragment) OS=Rat	4	2	2	5.3	47.583	0.0576624	0.0130143
Q7TP11;A0A0G2K7Q8;P85968	tr|Q7TP11|Q7TP11_RAT 6-phosphogluconate dehydrogenase, decarboxylating OS=Rattus norvegicus OX=10116 PE=2 SV=1;tr|A0A0G2K7Q8|A0A0G2K7Q8_RAT 6-phosphogluconate dehydrogenase, decarboxylating OS=Rattus norvegicus OX=10116 GN=Kif1b PE=1 SV=1;sp|P85968|6PGD_RA	3	1	1	1.3	120.41	0	0.0166063
Q2PS20	sp|Q2PS20|JPH2_RAT Junctophilin-2 OS=Rattus norvegicus OX=10116 GN=Jph2 PE=1 SV=1	1	1	1	2.3	74.258	0	5.25373e-08
